# Supplementary material for: Self-assembling scaffolds epigenetically reactivate and electroactively guide neuronal regeneration to restore central neural circuits
Source: Nat Commun. 2026 May 4;17:5987. doi: 10.1038/s41467-026-72397-6 (PMC13347008; doi:10.1038/s41467-026-72397-6)
Supplement: Supplementary file 3 — Supplementary Movie 1 [file 41467_2026_72397_MOESM3_ESM.zip]

Archive with 3 entries (2 files):
- Supplementary Movie 1_NCOMMS-25-44797C/
- Supplementary Movie 1_NCOMMS-25-44797C/Supplementary Movie 1 (Title and Legend)_NCOMMS-25-44797C.docx
- Supplementary Movie 1_NCOMMS-25-44797C/Supplementary Movie 1.mp4
