# Supplementary material for: Self-assembling scaffolds epigenetically reactivate and electroactively guide neuronal regeneration to restore central neural circuits
Source: Nat Commun. 2026 May 4;17:5987. doi: 10.1038/s41467-026-72397-6 (PMC13347008; doi:10.1038/s41467-026-72397-6)
Supplement: Supplementary file 6 — Source data [file 41467_2026_72397_MOESM6_ESM.zip]

Archive with 31 entries (29 files):
- Source Data_NCOMMS-25-44797C/
- Source Data_NCOMMS-25-44797C/Figure 2 Source Data.xlsx
- Source Data_NCOMMS-25-44797C/Figure 3 Source Data.xlsx
- Source Data_NCOMMS-25-44797C/Figure 4 Source Data.xlsx
- Source Data_NCOMMS-25-44797C/Figure 5 Source Data.xlsx
- Source Data_NCOMMS-25-44797C/Figure 6 Source Data.xlsx
- Source Data_NCOMMS-25-44797C/Figure 7 Source Data.xlsx
- Source Data_NCOMMS-25-44797C/Figure 8 Source Data.xlsx
- Source Data_NCOMMS-25-44797C/Supplementary Fig. 10 Source Data.xlsx
- Source Data_NCOMMS-25-44797C/Supplementary Fig. 11 Source Data.xlsx
- Source Data_NCOMMS-25-44797C/Supplementary Fig. 12 Source Data.xlsx
- Source Data_NCOMMS-25-44797C/Supplementary Fig. 13 Source Data.xlsx
- Source Data_NCOMMS-25-44797C/Supplementary Fig. 14 Source Data.xlsx
- Source Data_NCOMMS-25-44797C/Supplementary Fig. 16 Source Data.xlsx
- Source Data_NCOMMS-25-44797C/Supplementary Fig. 17 Source Data.xlsx
- Source Data_NCOMMS-25-44797C/Supplementary Fig. 18 Source Data.xlsx
- Source Data_NCOMMS-25-44797C/Supplementary Fig. 20 Source Data.xlsx
- Source Data_NCOMMS-25-44797C/Supplementary Fig. 22 Source Data.xlsx
- Source Data_NCOMMS-25-44797C/Supplementary Fig. 23 Source Data.xlsx
- Source Data_NCOMMS-25-44797C/Supplementary Fig. 24 Source Data.xlsx
- Source Data_NCOMMS-25-44797C/Supplementary Fig. 27 Source Data.xlsx
- Source Data_NCOMMS-25-44797C/Supplementary Fig. 28 Source Data.xlsx
- Source Data_NCOMMS-25-44797C/Supplementary Fig. 30 Source Data.xlsx
- Source Data_NCOMMS-25-44797C/Supplementary Fig. 32 Source Data.xlsx
- Source Data_NCOMMS-25-44797C/Supplementary Fig. 33 Source Data.xlsx
- Source Data_NCOMMS-25-44797C/Supplementary Fig. 7 Source Data.xlsx
- Source Data_NCOMMS-25-44797C/Supplementary Fig. 8 Source Data.xlsx
- Source Data_NCOMMS-25-44797C/WB/
- Source Data_NCOMMS-25-44797C/WB/WB_AC-H3.tif
- Source Data_NCOMMS-25-44797C/WB/WB_GAPDH.tif
- Source Data_NCOMMS-25-44797C/WB/WB_H3.tif
