# Supplementary material for: Self-assembling scaffolds epigenetically reactivate and electroactively guide neuronal regeneration to restore central neural circuits
Source: Nat Commun. 2026 May 4;17:5987. doi: 10.1038/s41467-026-72397-6 (PMC13347008; doi:10.1038/s41467-026-72397-6)
Supplement: Supplementary file 6 — Source data [file 41467_2026_72397_MOESM6_ESM.zip › Source Data_NCOMMS-25-44797C/Figure 2 Source Data.xlsx]

## Sheet: Sheet1
Figure 2c
PLGA-COOH NPs	PLGA-COOH/Mal NPs	PLGA-COOH/Mal/PANI NPs	PLGA-COOH/Mal/PANI-NHS NPs	MIIN
-44.5	-32.7	-5.27	-5.69	-6.21
-44.3	-35.4	-5.95	-4.98	-5.35
-45.2	-36.9	-5.64	-5.16	-5.47
Figure 2d
PLGA	PANI	MIIN
7.968e-06	0.0688	0.0577761
1.23868e-06	0.132686	0.0782118
3.422e-06	0.1032	0.0546268
8.9689e-06	0.09288	0.0663665
2.88678e-06	0.126378	0.0443444
6.27583e-06	0.0798562	0.0658769
