# Supplementary material for: Self-assembling scaffolds epigenetically reactivate and electroactively guide neuronal regeneration to restore central neural circuits
Source: Nat Commun. 2026 May 4;17:5987. doi: 10.1038/s41467-026-72397-6 (PMC13347008; doi:10.1038/s41467-026-72397-6)
Supplement: Supplementary file 6 — Source data [file 41467_2026_72397_MOESM6_ESM.zip › Source Data_NCOMMS-25-44797C/Figure 3 Source Data.xlsx]

## Sheet: Sheet1
Figure 3c
	pH 6.8 NPs			pH 7.4 NPs			pH 6.8 Janus NPs Scaffolds
0.5	0.335056	0.46661	0.432921	0.218736	0.278666	0.367812	0.215895	0.154397	0.264203
1	1.44237	1.33443	1.65867	1.30224	1.58104	1.18812	0.660249	0.495827	0.779361
2	1.92747	2.44117	1.712	2.39074	2.03334	1.85966	1.29668	1.6766	1.57734
4	3.13639	4.28976	4.44082	3.15159	3.33931	3.81959	3.64701	3.99966	3.75234
8	7.90872	7.83576	8.99407	7.75956	7.57844	6.4037	7.35286	5.71218	5.09128
12	12.2289	12.4874	12.3072	13.3504	11.2201	11.021	10.8853	9.57327	8.42952
24	23.3396	25.8149	23.3081	21.7904	20.431	21.1634	19.2571	19.7645	19.5445
36	33.9974	33.1927	35.1199	31.2452	30.0137	30.4166	27.7691	27.7132	28.0495
48	41.8201	40.0599	41.5495	37.889	37.1547	39.5729	34.0923	36.5932	34.9933
72	50.1031	47.8772	52.1053	46.4218	46.208	46.9945	45.6247	42.256	45.5279
96	57.5228	58.1671	51.4216	52.714	52.5949	53.979	52.6387	50.3726	50.06
120	63.3386	62.6988	61.7392	57.1947	60.9539	60.846	55.6355	54.2479	54.9376
144	69.8457	67.4256	67.2919	62.674	63.8153	63.3492	54.6325	57.1369	59.6558
