# Supplementary material for: Self-assembling scaffolds epigenetically reactivate and electroactively guide neuronal regeneration to restore central neural circuits
Source: Nat Commun. 2026 May 4;17:5987. doi: 10.1038/s41467-026-72397-6 (PMC13347008; doi:10.1038/s41467-026-72397-6)
Supplement: Supplementary file 6 — Source data [file 41467_2026_72397_MOESM6_ESM.zip › Source Data_NCOMMS-25-44797C/Figure 4 Source Data.xlsx]

## Sheet: Sheet1
Figure 4d
	DiR@PANI NPs			MIIN
0	1.911	2.077	2.231	2.253	1.937	1.833
1	2.756	2.27	2.298	5.226	3.894	2.701
2	2.95	2.397	2.574	6.411	4.562	3.928
4	3.266	2.604	2.646	6.87	4.678	5.344
8	3.624	2.76	2.931	7.213	5.507	5.558
12	3.956	2.715	2.954	8.179	5.18	5.775
24	3.898	2.559	2.692	8.62	5.451	5.826
36	3.629	2.396	2.612	8.95	5.63	5.854
48	3.623	2.27	2.339	8.97	5.72	6.624
Figure 4f
	DiR@PANI NPs			MIIN
Brain	2.925	2.928	3.061	4.825	4.602	4.007
Heart	5.204	4.758	5.287	6.512	6.559	5.908
Liver	88.28	92.78	103.7	83.45	124.4	120.4
Spleen	17.66	17.97	13.54	20.78	19.02	32.96
Lung	9.379	7.907	8.458	60.52	57.92	57.72
Kidney	5.388	5.113	5.433	9.92	9.72	9.87
