# Supplementary material for: Self-assembling scaffolds epigenetically reactivate and electroactively guide neuronal regeneration to restore central neural circuits
Source: Nat Commun. 2026 May 4;17:5987. doi: 10.1038/s41467-026-72397-6 (PMC13347008; doi:10.1038/s41467-026-72397-6)
Supplement: Supplementary file 6 — Source data [file 41467_2026_72397_MOESM6_ESM.zip › Source Data_NCOMMS-25-44797C/Figure 5 Source Data.xlsx]

## Sheet: Sheet1
Figure 5b
Sham	Saline	LMK-235@PANI NPs	LMK-235@Bis-5HT/PANI NPs	Bis-5HT/PANI Janus NPs	LMK-235@Bis-5HT Janus NPs	MIIN
1076349	1178960	3947461	12968031	1078359	15954577	16922167
993637	1282485	4323977	14068410	1374935	16752333	17676277
917783	1399854	3326291	14655607	1265189	15222097	16920855
846158	999391	3047705	15258839	1164011	14519953	15507088
711034	1089640	3619871	15922149	988731	13830948	14818918
917126	1178785	3923618	16619145	1489630	13169980	16204498
Figure 5c
Sham	Saline	LMK-235@PANI NPs	LMK-235@Bis-5HT/PANI NPs	Bis-5HT/PANI Janus NPs	LMK-235@Bis-5HT Janus NPs	MIIN
0.962371	0.606957	1.19997	2.7346	0.829127	2.62928	3.27463
1.00023	0.726818	1.35943	2.89053	0.932817	2.52217	2.83104
1.02432	0.594466	1.14314	2.60509	0.894817	2.77919	2.95126
1.03862	0.726818	1.26839	2.85073	0.959042	2.8772	3.07659
1.17311	0.655045	1.06658	2.65983	0.959042	3.37448	2.97179
0.694798	0.682862	0.941478	3.07659	0.870349	2.93766	2.95126
Figure 5d
Sham	Saline	LMK-235@PANI NPs	LMK-235@Bis-5HT/PANI NPs	Bis-5HT/PANI Janus NPs	LMK-235@Bis-5HT Janus NPs	MIIN
1.04712	0.501652	1.29363	2.53695	0.599332	2.80194	4.54126
0.877765	0.455259	1.26701	2.60827	0.599332	2.92093	5.18051
0.990636	0.661934	1.12617	2.31834	0.629128	2.42238	4.03647
0.970249	0.541397	1.2847	2.38352	0.947309	3.19635	3.74014
1.02947	0.600718	0.933956	1.9767	0.967214	2.90075	3.61274
1.04712	0.685277	1.31169	2.11857	0.646816	2.59625	3.46557
Figure 5e
Sham	Saline	LMK-235@PANI NPs	LMK-235@Bis-5HT/PANI NPs	Bis-5HT/PANI Janus NPs	LMK-235@Bis-5HT Janus NPs	MIIN
0.942993	2.60326	2.60326	11.5941	2.37619	18.1511	18.6614
1.11061	1.94574	2.53207	11.1992	2.56446	17.2914	18.6614
0.962808	2.79011	3.20499	11.8377	2.51168	20.1399	20.0008
0.969504	2.47996	3.11735	17.452	2.34348	20.5631	23.9505
1.08775	2.86855	2.8885	16.3965	2.65489	14.5403	20.7061
0.942993	2.79011	2.99036	14.274	2.67336	21.1412	20.8502
Figure 5f
Sham	Saline	LMK-235@PANI NPs	LMK-235@Bis-5HT/PANI NPs	Bis-5HT/PANI Janus NPs	LMK-235@Bis-5HT Janus NPs	MIIN
269.57	52.41	109.91	171	68.82	216.47	297.01
311.54	42.28	124.3	236.44	82.24	234.19	316.24
359.49	35.77	139.69	254.73	82.65	184.55	297.46
254.62	50.24	117.22	239.37	78.97	196.92	311.28
284.36	30.25	115.43	183.93	79.15	215.13	318.57
334.63	40.83	150.49	231.27	86.82	212.44	277.49
Figure 5i
Sham	Saline	LMK-235@PANI NPs	LMK-235@Bis-5HT/PANI NPs	Bis-5HT/PANI Janus NPs	LMK-235@Bis-5HT Janus NPs	MIIN
40.0166	3.51058	24.3254	32.2709	23.4168	42.362	46.1664
50.1106	3.04595	23.7698	34.1036	24.6695	41.838	44.8558
48.3131	3.76871	22.5794	35.1394	20.7029	40.9109	47.346
45.9347	3.40733	23.3333	36.4143	21.0856	41.7574	47.1494
41.2611	2.47806	22.4206	37.8088	19.7634	42.765	47.5098
52.5166	4.59473	19.6429	30.239	21.6771	41.0721	45.5111
