# Supplementary material for: Self-assembling scaffolds epigenetically reactivate and electroactively guide neuronal regeneration to restore central neural circuits
Source: Nat Commun. 2026 May 4;17:5987. doi: 10.1038/s41467-026-72397-6 (PMC13347008; doi:10.1038/s41467-026-72397-6)
Supplement: Supplementary file 6 — Source data [file 41467_2026_72397_MOESM6_ESM.zip › Source Data_NCOMMS-25-44797C/Figure 6 Source Data.xlsx]

## Sheet: Sheet1
Figure 6b
	Sham						Saline						LMK-235@PANI NPs						LMK-235@Bis-5HT/PANI NPs						Bis-5HT/PANI Janus NPs						LMK-235@Bis-5HT Janus NPs						MIIN
0	60	60	52.755	59.6	50.915	59.9425	59.96	60	60	60	60	60	60	60	50.42	60	60	50.0225	60	60	58.555	50.0875	60	60	60	57.55	60	60	59.9925	46.6225	56.225	60	60	59.9925	60	55.685	60	55.49	60	60	60	60
1	60	60	59.85	41.7775	59.9925	59.8175	60	57.9925	60	60	55.8175	60	60	60	60	48.89	52.91	50.7525	45.55	60	48.405	54.035	60	41.975	44.9475	58.355	58.5975	56.1575	45.7325	60	53.285	57.355	41.325	50.8375	53.15	60	51.69	56.175	47.11	60	60	60
2	42.845	46.4875	60	45.02	56.0875	35.8375	60	58.0875	52.37	59.2	59.9925	60	60	56.69	55.0225	53.905	55.0225	57.2175	47.6225	41.8375	60	50.26	53.885	49.9925	58.0875	55.5553	51.8875	41.135	54.26	59.9925	56.8875	51.3	49.91	43.11	34.335	49.18	43.64	53.8875	49.285	45.9525	55.6825	42.5
3	40.035	39.505	44.78	25.38	37.1075	60	46.5575	60	48.9775	57.6	45.71	60	60	45.7725	60	43.975	45.7975	46.3525	42.435	60	44.5625	47.84	32.9275	45.7025	45.555	45.8325	47.4175	43.5575	45.175	60	39.3725	48.42	60	41.69	46.745	32.065	27.48	42.775	47.2225	52.745	32.3875	39.1
4	27.7575	35.86	36.2475	40.155	40.2	35.22	45.025	45.28	41.06	46.6175	60	45.2925	37.3825	60	49.9925	43.69	37.53	43.8775	32.2375	42.5525	39.4575	42.905	38.545	37.5925	40.1275	34.52	46.5575	40.1475	40.085	43.375	34.5275	42.1075	46.24	36.145	31.7525	30.0675	38.555	32.64	45.6	31.695	41.9025	30.62
5	20.35	41.73	18.2775	23.07	16.9575	18.02	37.9775	49.64	39.7075	41.635	47.6725	60	30.2	44.9575	40.5	40.3075	37.975	42.085	32.1	40.175	33.575	30.42	34.9975	30.4175	31.645	35.7975	42.11	37.6625	41.955	39.53	31.865	27.1	33.8575	33.9475	33.955	24.5475	24.525	16.0225	25.5775	28.4675	26.7675	23.51
6	13.2875	10.16	17.5475	12.695	9.22	7.0175	31.6675	37.6625	37.845	36.28	41.9075	60	35.975	41.69	34.175	32.68	32.205	34.7975	23.685	20.1925	34.3725	26.8175	20.555	31.0275	33.56	31.0175	38.665	32.9225	30.3525	25.31	27.8475	27.4125	20.836	17.485	20.039	20.355	14.3	10.285	13.7925	7.3975	9.885	26.19
Figure 6c
Sham	Saline	LMK-235@PANI NPs	LMK-235@Bis-5HT/PANI NPs	Bis-5HT/PANI Janus NPs	LMK-235@Bis-5HT Janus NPs	MIIN
54.1797	8.33333	15.4401	29.5585	25	38.0684	54.0758
64.7917	8.45	16.2791	26.8926	20.3304	37.4883	52.5328
50.8553	11.0264	18.4722	31.5667	24.45	40.2183	46.1627
51.1167	9.71354	13.3333	32.1285	20.45	54.7975	57.1333
55.6258	11.1111	16	25.7833	23.988	50	57.7357
56.875	12.0879	17.0737	30.5149	26.7495	36.2447	51.5667
Figure 6d
Sham	Saline	LMK-235@PANI NPs	LMK-235@Bis-5HT/PANI NPs	Bis-5HT/PANI Janus NPs	LMK-235@Bis-5HT Janus NPs	MIIN
174.54	62.41	83.63	106.43	95.63	134.85	174.09
181.66	42.56	72.62	103.19	92.19	138.79	172.23
175.67	51.89	82.19	102.37	96.28	130.21	173.44
168.54	36.1	85.08	105.65	92.75	146.6	178.59
182.6	66.47	85.23	109.01	98.38	138.65	172.17
179.6	66.77	87.1	115.33	98.24	136.7	175.27
Figure 6e
Sham	Saline	LMK-235@PANI NPs	LMK-235@Bis-5HT/PANI NPs	Bis-5HT/PANI Janus NPs	LMK-235@Bis-5HT Janus NPs	MIIN
100	10	20	50	50	60	90
100	10	20	50	40	60	80
100	30	20	40	40	70	70
100	20	30	40	40	70	90
100	30	30	40	40	80	90
100	10	30	40	40	70	80
Figure 6f
Sham	Saline	LMK-235@PANI NPs	LMK-235@Bis-5HT/PANI NPs	Bis-5HT/PANI Janus NPs	LMK-235@Bis-5HT Janus NPs	MIIN
0	4	4	3	3	2	1
0	4	4	3	3	2	0
0	4	4	3	3	2	0
0	4	3	3	3	1	0
0	4	3	1	2	1	0
0	3	3	2	3	2	1
