# Supplementary material for: Self-assembling scaffolds epigenetically reactivate and electroactively guide neuronal regeneration to restore central neural circuits
Source: Nat Commun. 2026 May 4;17:5987. doi: 10.1038/s41467-026-72397-6 (PMC13347008; doi:10.1038/s41467-026-72397-6)
Supplement: Supplementary file 6 — Source data [file 41467_2026_72397_MOESM6_ESM.zip › Source Data_NCOMMS-25-44797C/Figure 7 Source Data.xlsx]

## Sheet: Sheet1
Figure 7c
Normoxia	OGD/R	Free LMK-235	Scaffolds without LMK-235	Scaffolds containing LMK-235
0.0197408	0.0202723	2.92574	0.209448	1.79176
0.0172558	0.0208545	2.96527	0.217949	1.6977
0.0132744	0.018134	2.9413	0.200959	1.79524
Figure 7d
Normoxia	OGD/R	Free LMK-235	Scaffolds without LMK-235	Scaffolds containing LMK-235
1.09	0.97	7.74	1.15	6.86
0.95	1.06	6.69	1.14	5.38
0.93	0.93	6.79	0.97	6.93
Figure 7e
Normoxia	OGD/R	Free LMK-235	Scaffolds without LMK-235	Scaffolds containing LMK-235
1.01	0.5	41.95	7.4	44.16
1.13	0.45	44.8	6.79	35.22
0.85	0.39	43.08	6.92	45.61
Figure 7f
Normoxia	OGD/R	Free LMK-235	Scaffolds without LMK-235	Scaffolds containing LMK-235
0.84	0.18	14.83	0.51	9.17
1.41	0.13	11.37	0.44	7.97
0.71	0.16	12.58	0.51	9.91
Figure 7j
	Sham						MIIN
Ctrl-EGFP	245	211	163	162	145	181	210	201	179	193	214	195
Kir2.1	193	154	86	184	117	65	44	55	44	55	44	42
Figure 7k
	Sham						MIIN
Ctrl-EGFP	100	100	100	100	100	100	100	80	100	100	100	100
Kir2.1	80	10	50	50	40	30	0	0	30	0	0	0
Figure 7l
	Sham						MIIN
Ctrl-EGFP	22	23	18	16	15	10	23	18	23	20	21	20
Kir2.1	60	20	60	40	30	20	60	51	60	58	60	60
Figure 7m
	Sham						MIIN
Ctrl-EGFP	1	1	0	0	0	0	0	0	1	0	1	0
Kir2.1	1	1	1	0	1	1	1	2	2	4	1	2
Figure 7o
	Sham						MIIN
Ctrl-EGFP	63.3504	61.2249	60.5763	84.1093	72.7416	69.7386	60.5806	56.1083	50.7435	67.0354	52.9448	48.0841
Kir2.1	41.5896	36.6624	38.0426	43.2061	45.9734	40.502	20.4971	25.1143	16.3957	29.2105	19.6478	27.7753
