# Supplementary material for: Self-assembling scaffolds epigenetically reactivate and electroactively guide neuronal regeneration to restore central neural circuits
Source: Nat Commun. 2026 May 4;17:5987. doi: 10.1038/s41467-026-72397-6 (PMC13347008; doi:10.1038/s41467-026-72397-6)
Supplement: Supplementary file 6 — Source data [file 41467_2026_72397_MOESM6_ESM.zip › Source Data_NCOMMS-25-44797C/Figure 8 Source Data.xlsx]

## Sheet: Sheet1
Figure 8f
Gi-Sham	DCZ		Gi-Sham	DCZ		Gi-Sham	DCZ		Gi-Sham	DCZ
134	72		100	40		33	60		0	4
93	90		100	0		16	60		0	1
86	78		70	20		10	34		0	0
137	62		70	30		16	60		0	3
61	45		90	50		11	44		0	3
128	71		90	10		60	60		0	2
Figure 8g
Gi-TBI	DCZ		Gi-TBI	DCZ		Gi-TBI	DCZ		Gi-TBI	DCZ
27	28		0	0		60	60		1	1
24	32		0	0		60	60		2	3
32	57		30	20		60	60		1	1
89	87		10	10		32	60		4	4
90	95		30	20		60	60		1	1
94	106		10	0		60	60		2	2
Figure 8h
Gi-MIIN	DCZ		Gi-MIIN	DCZ		Gi-MIIN	DCZ		Gi-MIIN	DCZ
116	69		100	40		13	30		0	1
135	86		100	10		10	19		0	3
116	99		80	20		44	60		1	3
107	82		70	50		30	60		0	2
110	51		100	90		9	18		1	2
109	89		100	20		18	60		0	4
Figure 8i
Gq-Sham	DCZ		Gq-Sham	DCZ		Gq-Sham	DCZ		Gq-Sham	DCZ
93	121		100	100		14	17		0	0
59	64		100	100		11	6		0	0
70	82		90	100		4	2		0	0
75	107		60	100		23	12		0	0
81	99		100	100		13	44		0	0
112	141		70	100		12	11		0	1
Figure 8j
Gq-TBI	DCZ		Gq-TBI	DCZ		Gq-TBI	DCZ		Gq-TBI	DCZ
65	65		0	20		39	40		2	1
40	50		0	0		47	20		2	2
54	61		0	20		60	60		1	1
41	27		10	0		60	60		2	1
39	29		20	20		60	60		2	2
19	38		0	10		60	60		3	3
Figure 8k
Gq-MIIN	DCZ		Gq-MIIN	DCZ		Gq-MIIN	DCZ		Gq-MIIN	DCZ
85	155		100	100		13	6		0	0
133	168		100	100		20	10		0	0
114	128		80	100		36	15		1	0
79	105		70	100		30	14		0	0
77	115		100	100		12	8		1	1
61	83		100	100		56	16		0	0
Figure 8l
Gi-Sham	Gi-TBI	Gi-MIIN
65.5024	55.89	83.8811
72.2097	56.2303	58.2269
83.4099	44.8684	69.4638
72.5891	40.4699	68.9207
79.7904	43.9501	109.675
98.5217	48.833	102.245
Figure 8m
Gi-Sham	DCZ		Gi-TBI	DCZ		Gi-MIIN	DCZ
65.5024	53.9267		55.89	52.2113		83.8811	58.5432
72.2097	62.0889		56.2303	46.5988		58.2269	38.751
83.4099	41.6821		44.8684	32.7431		69.4638	43.2364
72.5891	64.3263		40.4699	39.0027		68.9207	50.1935
79.7904	58.4016		43.9501	59.2738		109.675	55.6856
98.5217	35.5236		48.833	38.453		102.245	75.5374
Figure 8n
Gq-Sham	Gq-TBI	Gq-MIIN
67.1662	60.8102	59.4283
66.6048	47.5252	71.7324
87.5727	58.3303	77.1734
61.0239	54.959	69.0877
69.7233	56.8813	93.277
70.3284	55.1361	62.1082
Figure 8o
Gq-Sham	DCZ		Gq-TBI	DCZ		Gq-MIIN	DCZ
67.1662	84.5604		60.8102	51.7522		59.4283	71.3685
66.6048	81.4866		47.5252	47.6469		71.7324	93.42
87.5727	107.8		58.3303	53.6239		77.1734	87.7172
61.0239	77.1797		54.959	36.4913		69.0877	90.5888
69.7233	68.2627		56.8813	63.6192		93.277	94.0477
70.3284	83.9848		55.1361	69.0653		62.1082	72.8011
