# Supplementary material for: Self-assembling scaffolds epigenetically reactivate and electroactively guide neuronal regeneration to restore central neural circuits
Source: Nat Commun. 2026 May 4;17:5987. doi: 10.1038/s41467-026-72397-6 (PMC13347008; doi:10.1038/s41467-026-72397-6)
Supplement: Supplementary file 6 — Source data [file 41467_2026_72397_MOESM6_ESM.zip › Source Data_NCOMMS-25-44797C/Supplementary Fig. 10 Source Data.xlsx]

## Sheet: Sheet1
Supplementary Fig. 10a
	NPs			Scaffold
0	2077	5161	5226	6060	4608	4170
1	82203	78450	83321	26448	25713	25573
2	137593	135197	137794	32350	33197	32361
4	239977	226625	219757	41768	42287	41860
6	262408	250284	260101	45112	45613	44075
8	275355	272958	274191	45982	46941	45446
12	307957	314984	309412	57520	60615	56054
Supplementary Fig. 10c
	NPs			Scaffold
0	1615	5222	5529	5654	4415	4277
1	59104	58565	58109	21601	21716	21416
2	123029	122595	111645	24330	23001	25042
4	202652	205482	206066	29220	30194	32778
6	241417	228911	223557	34560	33633	35180
8	260030	249057	245858	37063	34274	38522
12	267574	267240	269125	37114	40845	40969
