# Supplementary material for: Self-assembling scaffolds epigenetically reactivate and electroactively guide neuronal regeneration to restore central neural circuits
Source: Nat Commun. 2026 May 4;17:5987. doi: 10.1038/s41467-026-72397-6 (PMC13347008; doi:10.1038/s41467-026-72397-6)
Supplement: Supplementary file 6 — Source data [file 41467_2026_72397_MOESM6_ESM.zip › Source Data_NCOMMS-25-44797C/Supplementary Fig. 11 Source Data.xlsx]

## Sheet: Sheet1
Supplementary Fig. 11
Time (h)	Cumulative degradation rate (%)
0	-1.84502	-0.738007	2.58303
1	-0.0738007	1.58672	5.35055
2	2.91513	4.13284	6.45756
3	4.79705	5.57196	7.67528
4	6.67897	7.78598	10.7749
5	8.22878	10.5535	14.0959
7	11.107	11.9926	16.31
10	16.1993	17.6384	21.6236
15	18.9668	23.5055	30.5904
20	27.6015	32.0295	34.3542
25	37.786	44.428	41.5498
35	48.4133	50.8487	53.9483
45	56.6052	57.9336	63.69
55	65.2399	68.1181	71.9926
65	72.214	75.9779	76.8635
75	77.8598	78.0812	82.5092
90	83.1734	86.8266	88.2657
105	91.6974	92.3616	95.572
120	97.786	98.2288	98.4502
