# Supplementary material for: Self-assembling scaffolds epigenetically reactivate and electroactively guide neuronal regeneration to restore central neural circuits
Source: Nat Commun. 2026 May 4;17:5987. doi: 10.1038/s41467-026-72397-6 (PMC13347008; doi:10.1038/s41467-026-72397-6)
Supplement: Supplementary file 6 — Source data [file 41467_2026_72397_MOESM6_ESM.zip › Source Data_NCOMMS-25-44797C/Supplementary Fig. 13 Source Data.xlsx]

## Sheet: Sheet1
	Cou6@PANI NPs			MIIN
0.0833333	100	100	100	100	100	100
0.25	93.6358	90.9232	97.2367	99.415	92.0721	97.4598
0.5	83.3819	79.2184	90.9146	91.4753	88.7854	96.2086
1	76.7545	72.3315	82.8903	84.1706	80.4344	87.0965
2	57.6184	55.6319	67.8279	79.649	68.9209	72.1758
3	47.1605	46.581	58.7621	67.1545	58.9475	63.5617
4	40.1183	36.8123	49.7917	55.5791	48.9149	57.2613
8	20.3933	18.602	30.0934	45.1533	32.8157	46.9209
12	9.38256	10.5985	19.1138	34.9815	20.538	34.1428
24	4.00384	3.4705	11.9633	16.2527	6.82436	14.5176
48	2.89756	1.14754	5.15802	9.22011	2.80292	7.30141
