# Supplementary material for: Self-assembling scaffolds epigenetically reactivate and electroactively guide neuronal regeneration to restore central neural circuits
Source: Nat Commun. 2026 May 4;17:5987. doi: 10.1038/s41467-026-72397-6 (PMC13347008; doi:10.1038/s41467-026-72397-6)
Supplement: Supplementary file 6 — Source data [file 41467_2026_72397_MOESM6_ESM.zip › Source Data_NCOMMS-25-44797C/Supplementary Fig. 14 Source Data.xlsx]

## Sheet: Sheet1
Supplementary Fig. 14b
	DiR@PANI NPs			MIIN
0	0.8728	0.9381	0.9973	0.7737	0.854	0.9026
1	0.937	0.8636	1.169	1.039	1.444	1.273
4	0.9778	1.153	1.259	1.172	1.49	1.266
8	1.025	1.061	1.416	1.295	1.487	1.659
12	1.33	1.359	1.446	1.397	1.622	1.6
24	0.9523	1.083	1.18	1.456	1.642	1.674
36	0.9719	1.125	0.948	2.035	2.163	1.934
48	0.7616	0.8654	0.9181	2.196	1.969	2.754
