# Supplementary material for: Self-assembling scaffolds epigenetically reactivate and electroactively guide neuronal regeneration to restore central neural circuits
Source: Nat Commun. 2026 May 4;17:5987. doi: 10.1038/s41467-026-72397-6 (PMC13347008; doi:10.1038/s41467-026-72397-6)
Supplement: Supplementary file 6 — Source data [file 41467_2026_72397_MOESM6_ESM.zip › Source Data_NCOMMS-25-44797C/Supplementary Fig. 16 Source Data.xlsx]

## Sheet: Sheet1
Supplementary Fig. 16f
Control	OGD	Free LMK-235	MIIN	LMK-235@Bis-5HT/PANI NPs Scaffolds	Bis-5HT/PANI Janus NPs Scaffolds	LMK-235@Bis-5HT Janus NPs Scaffolds	MIIN Scaffolds
1.07	0.71	8.36	13.62	4.93	0.88	6.9	8.59
1.03	0.87	10.11	17.42	6.03	1.11	8.05	7.04
0.83	0.66	8.63	13.94	5.26	0.96	6.63	8.87
Supplementary Fig. 16g
Control	OGD	Free LMK-235	MIIN	LMK-235@Bis-5HT/PANI NPs Scaffolds	Bis-5HT/PANI Janus NPs Scaffolds	LMK-235@Bis-5HT Janus NPs Scaffolds	MIIN Scaffolds
1.03	0.4	43.12	82.58	14.24	1.92	17.37	22.42
0.99	0.46	47.37	102.86	15.34	2.24	20.77	23.88
0.98	0.51	49.62	97.81	16.73	2.16	18.11	26.03
Supplementary Fig. 16h
Control	OGD	Free LMK-235	MIIN	LMK-235@Bis-5HT/PANI NPs Scaffolds	Bis-5HT/PANI Janus NPs Scaffolds	LMK-235@Bis-5HT Janus NPs Scaffolds	MIIN Scaffolds
0.93	0.53	1.65	1.48	0.66	0.61	0.72	1.03
1.18	0.47	1.92	2.02	0.8	0.64	0.8	0.8
0.82	0.36	1.47	1.53	0.72	0.61	0.67	1.48
Supplementary Fig. 16i
Control	OGD	Free LMK-235	MIIN	LMK-235@Bis-5HT/PANI NPs Scaffolds	Bis-5HT/PANI Janus NPs Scaffolds	LMK-235@Bis-5HT Janus NPs Scaffolds	MIIN Scaffolds
4.10811e+06	144933	425317	1.40542e+06	3.28782e+06	1.01127e+06	4.00885e+06	4687160
5.35986e+06	183696	451487	1.55095e+06	4.10192e+06	1.05386e+06	3.80639e+06	4.90828e+06
3.95933e+06	166500	375391	1.04048e+06	3.59129e+06	1100457	3.45864e+06	5.37913e+06
Supplementary Fig. 16j
Control	OGD	Free LMK-235	MIIN	LMK-235@Bis-5HT/PANI NPs Scaffolds	Bis-5HT/PANI Janus NPs Scaffolds	LMK-235@Bis-5HT Janus NPs Scaffolds	MIIN Scaffolds
3.52623e+06	40623.6	333659	851913	1.49398e+06	419209	1.92399e+06	2.2219e+06
3.92035e+06	43787.6	415663	1.11614e+06	1.61359e+06	370501	1.66764e+06	2.04322e+06
4.20573e+06	51627.2	265156	1.11614e+06	1.73536e+06	328234	1.79172e+06	1.76165e+06
