# Supplementary material for: Self-assembling scaffolds epigenetically reactivate and electroactively guide neuronal regeneration to restore central neural circuits
Source: Nat Commun. 2026 May 4;17:5987. doi: 10.1038/s41467-026-72397-6 (PMC13347008; doi:10.1038/s41467-026-72397-6)
Supplement: Supplementary file 6 — Source data [file 41467_2026_72397_MOESM6_ESM.zip › Source Data_NCOMMS-25-44797C/Supplementary Fig. 17 Source Data.xlsx]

## Sheet: Sheet1
Supplementary Fig. 17a
Normoxia	OGD
0.324782	0.2404
0.262627	0.254499
0.269819	0.252277
Supplementary Fig. 17b
Control	0.5 nM	1 nM	2 nM	4 nM	8 nM	10 nM	12 nM	16 nM	20 nM	30 nM	50 nM
94.27	150.96	146.571	165.965	160.479	187.169	212.405	206.919	159.738	163.395	178.391	174.733
96.8302	162.664	142.914	152.789	165.956	214.233	172.173	199.97	193.752	197.044	153.155	163.761
104.145	150.229	172.905	143.77	156.455	187.169	207.284	193.02	208.747	173.636	169.247	158.275
Supplementary Fig. 17c
Normoxia	Normoxia+Trichostatin A	OGD	OGD+0.5 nM LMK-235	OGD+1 nM LMK-235	OGD+2 nM LMK-235
55656.3	5844.33	36095.7	21850.8	18321.1	12413.3
48162.3	9319.33	42208	33279.4	22686.1	13786
47974.3	6200.33	40919.4	35673.6	22430.1	17594.6
Supplementary Fig. 17d
Normoxia	Normoxia+Trichostatin A	OGD	OGD+0.5 nM LMK-235	OGD+1 nM LMK-235	OGD+2 nM LMK-235
171365	12895	150148	133609	84734.5	801.605
183387	16535	165847	149238	83607.7	843.406
177802	13810	162200	135147	78782.9	2122.04
Supplementary Fig. 17e
Normixia	OGD	0.5 nM	1 nM	2 nM	4 nM	8 nM	10 nM	12 nM	16 nM	20 nM	30 nM	50 nM
108.96	58.1098	69.4273	70.6061	81.452	81.452	84.5171	81.9236	87.1107	81.452	72.9639	70.8419	72.7282
98.1138	49.1502	62.8254	77.208	74.1428	80.7447	85.696	91.3547	83.1025	81.6878	74.8502	73.6713	72.2566
99.2927	69.1915	76.2649	73.6713	83.1025	80.9804	83.8098	90.8832	82.3951	82.1593	82.1593	76.9722	72.0208
