# Supplementary material for: Self-assembling scaffolds epigenetically reactivate and electroactively guide neuronal regeneration to restore central neural circuits
Source: Nat Commun. 2026 May 4;17:5987. doi: 10.1038/s41467-026-72397-6 (PMC13347008; doi:10.1038/s41467-026-72397-6)
Supplement: Supplementary file 6 — Source data [file 41467_2026_72397_MOESM6_ESM.zip › Source Data_NCOMMS-25-44797C/Supplementary Fig. 18 Source Data.xlsx]

## Sheet: Sheet1
Supplementary Fig. 18c
Sham	Saline	LMK-235@PANI NPs	LMK-235@Bis-5HT/PANI NPs	Bis-5HT/PANI Janus NPs	LMK-235@Bis-5HT Janus NPs	MIIN
1517313	177233512	109036515	35626471	112203039	28078845	21974078
1719991	122224692	96421192	37957769	172111506	24416425	22919792
2125899	143270654	85409124	40511573	170366707	26046529	17975892
2251620	167933830	80467800	46247260	126255060	20253788	16110252
2272911	110101293	75820680	40428286	111874603	20028018	18076511
1440495	128840808	71455680	33401283	106877537	21562970	17244383
Supplementary Fig. 18d
Sham	Saline	LMK-235@PANI NPs	LMK-235@Bis-5HT/PANI NPs	Bis-5HT/PANI Janus NPs	LMK-235@Bis-5HT Janus NPs	MIIN
4901492	329691387	78184328	48827908	326684492	22603455	17299616
5511202	308057948	80257532	50569104	369148947	23613673	26705806
5855761	322338643	82438148	42629002	395462856	24731595	18110126
6230291	337231562	81682304	50629002	368607150	30497383	19990708
6651456	352938696	82505960	52383622	322394399	32988847	19435868
5111872	369475660	76112368	54035558	329503007	34340750	19906364
Supplementary Fig. 18e
Sham	Saline	LMK-235@PANI NPs	LMK-235@Bis-5HT/PANI NPs	Bis-5HT/PANI Janus NPs	LMK-235@Bis-5HT Janus NPs	MIIN
3.9325	15.8436	9.5327	6.7908	12.2388	4.9504	3.3632
3.2206	15.5967	7.5741	6.8321	14.9614	5.9835	4.396
3.7925	17.162	8.9685	5.4083	11.2842	5.7449	3.5462
2.5519	16.8711	9.6445	5.473	14.5272	3.6879	2.9146
4.8842	15.0502	9.6445	5.7297	14.1455	4.6577	3.7412
4.4821	15.8929	7.2754	5.0164	13.3293	4.0269	3.9846
Supplementary Fig. 18f
Sham	Saline	LMK-235@PANI NPs	LMK-235@Bis-5HT/PANI NPs	Bis-5HT/PANI Janus NPs	LMK-235@Bis-5HT Janus NPs	MIIN
7.7416	42.0584	37.6694	25.5412	40.6743	16.3323	11.1413
5.54	40.1615	34.1286	29.1998	39.0072	14.7019	12.0354
5.54	43.762	30.5801	23.1442	38.0362	16.2687	11.9679
9.2881	40.6703	36.7085	26.3006	44.758	14.8358	14.9534
5.9676	45.7703	35.7383	25.8968	42.3375	15.2336	11.1692
6.7322	46.1636	37.321	26.0991	45.7698	18.4222	12.8308
Supplementary Fig. 18g
Sham	Saline	LMK-235@PANI NPs	LMK-235@Bis-5HT/PANI NPs	Bis-5HT/PANI Janus NPs	LMK-235@Bis-5HT Janus NPs	MIIN
23.2513	8.3079	17.8268	26.4791	9.8155	29.7841	29.6263
25.4662	8.4188	18.2881	26.901	5.3259	28.0601	35.6652
25.7868	8.4741	17.3325	25.4481	9.8155	30.9133	28.3045
23.7299	5.5819	18.436	27.3186	7.9153	31.5372	32.1193
23.0662	7.2838	19.2125	27.8143	9.8677	31.6423	33.4667
21.9434	6.5723	20.6177	23.3415	7.9166	28.1426	32.5987
Supplementary Fig. 18h
Sham	Saline	LMK-235@PANI NPs	LMK-235@Bis-5HT/PANI NPs	Bis-5HT/PANI Janus NPs	LMK-235@Bis-5HT Janus NPs	MIIN
68.9848	5.3431	30.8962	55.4049	12.5227	68.638	78.6705
68.2882	6.8767	30.2724	56.671	7.3795	66.1582	73.2993
65.8448	7.3087	33.156	57.045	7.1787	68.4612	73.3237
65.4951	5.3431	32.3389	57.3994	9.1442	67.591	73.9829
67.9397	6.6308	32.5436	59.6976	9.9817	71.7646	72.4319
62.9631	6.0049	39.5442	52.0614	9.4633	72.4579	68.7792
Supplementary Fig. 18i
Sham	Saline	LMK-235@PANI NPs	LMK-235@Bis-5HT/PANI NPs	Bis-5HT/PANI Janus NPs	LMK-235@Bis-5HT Janus NPs	MIIN
5268458	39870775	31721326	12755560	32961402	9401611	3028737
5483651	35148166	34121182	16919064	35242276	10022877	4150791
5622396	37443511	36708077	19457020	35715388	11106786	5036016
4692007	42464280	42728581	12445494	40345353	11338446	5356496
4765119	31153283	36109829	10030353	33197545	11579523	2225121
6731215	42278454	42919899	18430344	39607678	10003807	2840893
Supplementary Fig. 18j
Sham	Saline	LMK-235@PANI NPs	LMK-235@Bis-5HT/PANI NPs	Bis-5HT/PANI Janus NPs	LMK-235@Bis-5HT Janus NPs	MIIN
2495322	103948060	90101102	31171978	60913439	9652591	911692
2664302	112879852	102886870	33679261	65884697	10270219	684655
3089240	119094395	105532326	36399945	65469497	9664794	715581
3337045	122534846	111350205	35092365	71247719	10977646	791320
2199472	129617947	114269695	32416858	74297111	12595485	729635
2951409	133099579	120714474	19928695	77341502	14605839	869815
Supplementary Fig. 18k
Sham	Saline	LMK-235@PANI NPs	LMK-235@Bis-5HT/PANI NPs	Bis-5HT/PANI Janus NPs	LMK-235@Bis-5HT Janus NPs	MIIN
7.2672	38.1192	36.4603	18.1796	26.0292	13.7002	7.6164
8.9011	35.6537	38.4811	19.7266	26.4656	10.7134	6.8986
8.1796	38.5564	35.0621	17.2059	26.5276	10.8986	5.6523
6.4065	36.0301	38.6101	19.7807	24.137	11.1303	7.3321
6.0918	34.3089	39.2594	15.5892	24.6969	10.2128	6.0292
9.616	35.4915	37.0217	17.779	24.7612	11.6693	7.1693
Supplementary Fig. 18l
Sham	Saline	LMK-235@PANI NPs	LMK-235@Bis-5HT/PANI NPs	Bis-5HT/PANI Janus NPs	LMK-235@Bis-5HT Janus NPs	MIIN
6.0583	53.3443	56.9281	16.5317	40.6863	9.5692	4.6482
8.9737	54.4629	50.2841	11.9928	45.6101	11.4195	8.5263
5.2374	57.2693	52.2696	16.2956	45.0969	10.7724	7.3304
7.8041	55.469	57.6874	17.5176	49.097	12.072	3.0858
5.8272	53.879	52.5999	12.3762	42.6863	11.1996	3.3738
10.4322	61.4923	50.3604	13.2433	40.5424	8.872	9.6277
Supplementary Fig. 18m
Sham	Saline	LMK-235@PANI NPs	LMK-235@Bis-5HT/PANI NPs	Bis-5HT/PANI Janus NPs	LMK-235@Bis-5HT Janus NPs	MIIN
25.6434	7.1942	9.5779	17.0324	15.4715	29.8298	31.376
28.3516	7.535	7.779	23.9933	16.0401	30.4139	35.1239
27.1611	9.4123	6.6483	26.7059	15.4139	26.264	31.9284
27.5148	9.9411	9.7432	23.922	9.4104	32.8073	37.9263
24.8305	7.2973	11.2924	24.5335	6.2082	30.3332	35.2983
29.0136	7.0276	7.7244	23.4928	14.7121	28.4031	30.1629
Supplementary Fig. 18n
Sham	Saline	LMK-235@PANI NPs	LMK-235@Bis-5HT/PANI NPs	Bis-5HT/PANI Janus NPs	LMK-235@Bis-5HT Janus NPs	MIIN
77.3713	14.9673	22.5682	78.2443	34.5381	85.8992	89.0611
80.1285	17.0967	10.8868	70.9799	30.1285	87.3713	94.66
78.3974	21.4034	14.5125	78.7451	26.2556	86.9985	90.865
76.1245	20.7897	21.8725	79.5293	21.9867	93.125	91.1731
74.9041	20.0647	16.2534	73.6896	30.865	80.3589	97.8696
78.1193	15.6183	21.7011	71.8054	30.6401	90.8868	90.1679
