# Supplementary material for: Self-assembling scaffolds epigenetically reactivate and electroactively guide neuronal regeneration to restore central neural circuits
Source: Nat Commun. 2026 May 4;17:5987. doi: 10.1038/s41467-026-72397-6 (PMC13347008; doi:10.1038/s41467-026-72397-6)
Supplement: Supplementary file 6 — Source data [file 41467_2026_72397_MOESM6_ESM.zip › Source Data_NCOMMS-25-44797C/Supplementary Fig. 20 Source Data.xlsx]

## Sheet: Sheet1
Supplementary Fig. 20a
Sham	Saline	LMK-235@PANI NPs	LMK-235@Bis-5HT/PANI NPs	Bis-5HT/PANI Janus NPs	LMK-235@Bis-5HT Janus NPs	MIIN
1.5287	2.9388	2.3741	1.6397	2.9177	1.7933	1.2431
1.2921	3.0752	2.124	1.7698	3.2479	1.618	1.5677
1.0039	3.0939	2.0118	1.8563	2.9209	1.3949	1.6348
1.4766	3.0741	2.1327	1.7202	2.8021	1.4689	1.5712
1.49	2.9973	2.2426	1.7796	2.9595	1.3367	1.5946
1.4889	3.1436	2.7887	1.7122	2.6348	1.0336	1.1287
Supplementary Fig. 20b
Sham	Saline	LMK-235@PANI NPs	LMK-235@Bis-5HT/PANI NPs	Bis-5HT/PANI Janus NPs	LMK-235@Bis-5HT Janus NPs	MIIN
2.0157	1.6622	2.2927	3.3646	1.368	3.5814	3.7359
2.7078	1.701	2.3586	3.0802	1.7645	3.3311	3.1646
2.868	2.1245	2.2911	3.0028	2.0116	3.3083	3.0492
2.9963	1.6423	2.3413	3.0879	2.0757	3.7736	3.6139
2.8944	1.6816	2.1225	3.2619	1.3894	2.953	3.6462
2.0465	1.6019	2.2346	2.9513	1.8049	3.1975	3.6771
Supplementary Fig. 20c
Sham	Saline	LMK-235@PANI NPs	LMK-235@Bis-5HT/PANI NPs	Bis-5HT/PANI Janus NPs	LMK-235@Bis-5HT Janus NPs	MIIN
8.4438	22.1452	20.6446	12.1595	25.0005	10.2971	10.7532
8.3767	23.5139	18.1866	17.2806	26.8507	11.1457	6.1114
9.7653	23.7621	17.9329	10.2053	27.9329	10.0005	9.1983
7.0168	30.4439	18.6915	13.8701	28.2626	13.0169	8.8236
7.4881	28.4697	15.3712	10.6326	20.9579	13.638	8.7693
9.8282	26.1721	19.1352	15.3712	25.6798	11.6913	7.4939
Supplementary Fig. 20d
Sham	Saline	LMK-235@PANI NPs	LMK-235@Bis-5HT/PANI NPs	Bis-5HT/PANI Janus NPs	LMK-235@Bis-5HT Janus NPs	MIIN
228.019	66.8643	140.325	288.778	69.9546	343.502	389.798
280.784	35.5323	142.881	216.242	66.3805	347.136	305.958
273.181	41.3385	129.597	275.24	66.7154	276.329	331.698
223.831	52.7619	171.181	264.097	42.8377	308.798	336.477
224.695	53.4633	165.296	307.605	97.0252	318.346	336.832
253.466	53.9746	150.62	251.429	85.2514	290.389	327.691
