# Supplementary material for: Self-assembling scaffolds epigenetically reactivate and electroactively guide neuronal regeneration to restore central neural circuits
Source: Nat Commun. 2026 May 4;17:5987. doi: 10.1038/s41467-026-72397-6 (PMC13347008; doi:10.1038/s41467-026-72397-6)
Supplement: Supplementary file 6 — Source data [file 41467_2026_72397_MOESM6_ESM.zip › Source Data_NCOMMS-25-44797C/Supplementary Fig. 22 Source Data.xlsx]

## Sheet: Sheet1
Supplementary Fig. 22a
Sham	Saline	LMK-235@PANI NPs	LMK-235@Bis-5HT/PANI NPs	Bis-5HT/PANI Janus NPs	LMK-235@Bis-5HT Janus NPs	MIIN
1.4296	2.7228	2.0167	1.5323	2.7117	1.3546	1.0953
1.4496	1.94	2.6866	1.6873	2.3096	1.2968	1.0731
1.1771	1.9526	2.4115	1.4859	1.9368	1.1839	0.8161
1.0215	2.0002	2.1329	1.086	1.9204	1.0583	1.1347
1.0575	2.607	1.9278	1.4432	1.935	1.2879	0.9272
0.9072	2.3496	1.9225	1.1152	2.2564	1.0071	1.0116
Supplementary Fig. 22b
Sham	Saline	LMK-235@PANI NPs	LMK-235@Bis-5HT/PANI NPs	Bis-5HT/PANI Janus NPs	LMK-235@Bis-5HT Janus NPs	MIIN
0.2289	0.1719	0.1181	0.2118	0.1799	0.271	0.2732
0.2433	0.1347	0.1407	0.213	0.1174	0.2672	0.2782
0.217	0.1447	0.1141	0.2089	0.178	0.2617	0.2732
0.2378	0.153	0.1768	0.2175	0.1107	0.274	0.2897
0.2242	0.128	0.1191	0.2154	0.1325	0.2649	0.2625
0.2289	0.1471	0.1392	0.2302	0.1817	0.2433	0.2896
Supplementary Fig. 22c
Sham	Saline	LMK-235@PANI NPs	LMK-235@Bis-5HT/PANI NPs	Bis-5HT/PANI Janus NPs	LMK-235@Bis-5HT Janus NPs	MIIN
10.6771	23.8086	28.7553	19.4295	28.1076	9.8386	7.9675
12.5607	22.6325	24.1016	12.5735	23.6326	12.5607	12.6325
11.0331	29.0571	28.6949	15.0365	26.9531	15.9924	10.0418
8.5111	20.0782	28.574	16.3772	22.1601	10.0782	7.8459
12.5607	28.6949	22.4555	18.05	25.0365	8.9968	10.4167
9.8195	28.9968	23.1038	16.4967	23.9845	10.1418	9.3869
Supplementary Fig. 22d
Sham	Saline	LMK-235@PANI NPs	LMK-235@Bis-5HT/PANI NPs	Bis-5HT/PANI Janus NPs	LMK-235@Bis-5HT Janus NPs	MIIN
187.105	103.485	103.827	197.819	107.805	204.453	211.327
133.511	102.604	106.474	201.285	101.739	208.956	218.726
197.994	121.072	141.822	182.628	145.719	235.118	215.102
184.379	106.08	118.727	186.441	158.216	207.9	211.833
199.742	115.964	125.497	198.916	130.257	202.351	214.84
165.351	105.072	118.59	183.033	109.621	217.375	216.723
