# Supplementary material for: Self-assembling scaffolds epigenetically reactivate and electroactively guide neuronal regeneration to restore central neural circuits
Source: Nat Commun. 2026 May 4;17:5987. doi: 10.1038/s41467-026-72397-6 (PMC13347008; doi:10.1038/s41467-026-72397-6)
Supplement: Supplementary file 6 — Source data [file 41467_2026_72397_MOESM6_ESM.zip › Source Data_NCOMMS-25-44797C/Supplementary Fig. 23 Source Data.xlsx]

## Sheet: Sheet1
Supplementary Fig. 23e
Control	LPS	Free LMK-235	MIIN	LMK-235@Bis-5HT/PANI NPs Scaffolds	Bis-5HT/PANI Janus NPs Scaffolds	LMK-235@Bis-5HT Janus NPs Scaffolds	MIIN Scaffolds
12.0146	2.19263	3.45603	4.14641	8.34829	3.25189	9.34829	11.7848
10.5234	2.10784	2.90141	3.64952	7.9048	3.06056	8.8137	11.5924
11.0725	2.07075	2.69832	3.12123	7.01901	2.73508	9.48107	10.7012
Supplementary Fig. 23f
Control	LPS	Free LMK-235	MIIN	LMK-235@Bis-5HT/PANI NPs Scaffolds	Bis-5HT/PANI Janus NPs Scaffolds	LMK-235@Bis-5HT Janus NPs Scaffolds	MIIN Scaffolds
1.87378	0.4726	0.701395	0.959524	1.16083	0.772567	1.83085	2.23875
1.91141	0.473607	0.683561	0.978293	1.21362	0.782201	1.86667	2.36697
1.8995	0.507944	0.699952	0.997026	1.16346	0.833626	1.75604	2.26667
Supplementary Fig. 23g
Control	LPS	Free LMK-235	MIIN	LMK-235@Bis-5HT/PANI NPs Scaffolds	Bis-5HT/PANI Janus NPs Scaffolds	LMK-235@Bis-5HT Janus NPs Scaffolds	MIIN Scaffolds
1908.8	3485.4	3041.1	2962.2	2389.3	3413.2	2185.4	2106
1765.8	3503.5	3016.5	3055.6	2324.8	3365.9	2160.8	2028.3
1895.3	3626.7	2969.3	2744.7	2444.8	3411.3	2314.4	2199.8
Supplementary Fig. 23h
Control	LPS	Free LMK-235	MIIN	LMK-235@Bis-5HT/PANI NPs Scaffolds	Bis-5HT/PANI Janus NPs Scaffolds	LMK-235@Bis-5HT Janus NPs Scaffolds	MIIN Scaffolds
0.958253	3.58054	3.13164	3.09805	2.01639	3.45486	1.24832	1.10222
1.00601	3.65613	3.17906	3.08032	1.96199	3.50194	1.29506	1.1113
1.03573	3.71978	3.19181	3.15415	2.00262	3.50723	1.31426	1.10268
