# Supplementary material for: Self-assembling scaffolds epigenetically reactivate and electroactively guide neuronal regeneration to restore central neural circuits
Source: Nat Commun. 2026 May 4;17:5987. doi: 10.1038/s41467-026-72397-6 (PMC13347008; doi:10.1038/s41467-026-72397-6)
Supplement: Supplementary file 6 — Source data [file 41467_2026_72397_MOESM6_ESM.zip › Source Data_NCOMMS-25-44797C/Supplementary Fig. 24 Source Data.xlsx]

## Sheet: Sheet1
Control	LPS	0.5 nM LMK-235	1 nM LMK-235	2 nM LMK-235	4 nM LMK-235	8 nM LMK-235	10 nM LMK-235
2.46878	1.00187	1.00124	1.05905	1.04969	1.06867	1.43694	1.654
2.16121	0.971675	1.03651	1.04255	1.03604	1.08824	1.45186	1.79426
2.22785	1.02962	1.06799	1.08633	1.14838	1.12635	1.97807	2.10646
