# Supplementary material for: Self-assembling scaffolds epigenetically reactivate and electroactively guide neuronal regeneration to restore central neural circuits
Source: Nat Commun. 2026 May 4;17:5987. doi: 10.1038/s41467-026-72397-6 (PMC13347008; doi:10.1038/s41467-026-72397-6)
Supplement: Supplementary file 6 — Source data [file 41467_2026_72397_MOESM6_ESM.zip › Source Data_NCOMMS-25-44797C/Supplementary Fig. 27 Source Data.xlsx]

## Sheet: Sheet1
Supplementary Fig. 27a
Sham	Saline	LMK-235@PANI NPs	LMK-235@Bis-5HT/PANI NPs	Bis-5HT/PANI Janus NPs	LMK-235@Bis-5HT Janus NPs	MIIN
137	90	116	112	108	139	146
148	104	102	115	124	125	148
143	117	110	121	117	131	136
135	91	104	129	116	126	137
146	112	106	117	104	124	135
140	102	101	114	102	127	134
Supplementary Fig. 27b
Sham	Saline	LMK-235@PANI NPs	LMK-235@Bis-5HT/PANI NPs	Bis-5HT/PANI Janus NPs	LMK-235@Bis-5HT Janus NPs	MIIN
2	15	16	10	20	6	5
4	30	30	11	22	4	3
2	30	27	13	19	5	3
1	22	18	14	12	5	4
4	30	30	14	13	3	4
4	19	27	14	12	5	5
Supplementary Fig. 27c
Sham	Saline	LMK-235@PANI NPs	LMK-235@Bis-5HT/PANI NPs	Bis-5HT/PANI Janus NPs	LMK-235@Bis-5HT Janus NPs	MIIN
10	60	53	41	43	20	10
10	53	44	37	44	13	6
5	58	50	45	50	10	11
8	58	46	36	41	19	11
6	51	37	33	51	11	11
10	60	52	32	50	13	6
