# Supplementary material for: Self-assembling scaffolds epigenetically reactivate and electroactively guide neuronal regeneration to restore central neural circuits
Source: Nat Commun. 2026 May 4;17:5987. doi: 10.1038/s41467-026-72397-6 (PMC13347008; doi:10.1038/s41467-026-72397-6)
Supplement: Supplementary file 6 — Source data [file 41467_2026_72397_MOESM6_ESM.zip › Source Data_NCOMMS-25-44797C/Supplementary Fig. 28 Source Data.xlsx]

## Sheet: Sheet1
Supplementary Fig. 28a
Sham	Saline	LMK-235@PANI NPs	LMK-235@Bis-5HT/PANI NPs	Bis-5HT/PANI Janus NPs	LMK-235@Bis-5HT Janus NPs	MIIN
6.1	7	8	7.3	4	4.7	5.5
6.4	5.4	7.6	6.5	4.8	4.1	4.8
7.3	4.1	7	7.9	6.5	5.5	7
7.2	7.9	6.1	6.1	7.7	6.6	5.6
4.8	5.2	5.3	7.5	6.2	6.3	4.4
4.3	7.3	7.3	6	4.9	7.3	6.4
Supplementary Fig. 28b
Sham	Saline	LMK-235@PANI NPs	LMK-235@Bis-5HT/PANI NPs	Bis-5HT/PANI Janus NPs	LMK-235@Bis-5HT Janus NPs	MIIN
2.2	1.8	2	2.4	2.3	2.3	1.8
2.6	2.3	2.6	2.6	2.4	2.6	2.4
2.4	1.6	2.5	1.4	2.6	2.4	1.5
1.6	2.5	1.4	2.5	1.4	2.2	2.2
1.6	1.5	2.2	2.4	2.2	1.6	1.9
2.2	2.2	1.8	1.5	1.4	1.6	2.4
Supplementary Fig. 28c
Sham	Saline	LMK-235@PANI NPs	LMK-235@Bis-5HT/PANI NPs	Bis-5HT/PANI Janus NPs	LMK-235@Bis-5HT Janus NPs	MIIN
4.1	3.8	3	4.7	2.7	3.8	2.5
2.9	5.1	4.2	4	5	4.6	2.6
2.5	2.5	3.1	3.5	2.7	4.2	3.8
5.2	3.1	4.2	3.3	2.6	4.2	4.7
3.3	5	5.1	4.7	4.9	4.5	2.6
4.3	4.1	2.9	5.2	4.9	3.8	4.2
Supplementary Fig. 28d
Sham	Saline	LMK-235@PANI NPs	LMK-235@Bis-5HT/PANI NPs	Bis-5HT/PANI Janus NPs	LMK-235@Bis-5HT Janus NPs	MIIN
0.7	0.2	0.2	0.7	0.6	0.4	0.3
0.8	0.4	0.3	0.3	0.5	0.3	0.7
0.3	0.3	0.7	0.8	0.4	0.3	0.5
0.4	0.7	0.4	0.7	0.6	0.2	0.3
0.8	0.7	0.4	0.3	0.6	0.6	0.6
0.8	0.3	0.4	0.5	0.3	0.3	0.3
Supplementary Fig. 28e
Sham	Saline	LMK-235@PANI NPs	LMK-235@Bis-5HT/PANI NPs	Bis-5HT/PANI Janus NPs	LMK-235@Bis-5HT Janus NPs	MIIN
31.707	32.73	42.148	34.993	38.293	47.876	44.396
44.324	41.877	46.381	34.776	39.934	36.908	34.505
34.503	40.734	33.028	39.915	40.504	49.893	33.637
38.171	31.473	46.184	39.445	37.897	34.418	40.968
36.128	46.963	39.037	49.963	35.165	33.715	36.998
38.734	39.05	49.946	31.023	32.287	47.474	42.806
Supplementary Fig. 28f
Sham	Saline	LMK-235@PANI NPs	LMK-235@Bis-5HT/PANI NPs	Bis-5HT/PANI Janus NPs	LMK-235@Bis-5HT Janus NPs	MIIN
184.42	158.573	167.061	199.255	146.88	190.599	185.377
183.919	149.162	153.085	132.804	150.65	162.448	139.122
191.673	134.696	155.671	134.512	181.336	121.457	193.625
193.874	155.688	150.964	175.929	148.944	134.81	128.756
142.184	177.825	189.097	179.763	148.122	168.433	140.655
157.35	175.676	134.02	181.675	156.362	193.501	166.28
Supplementary Fig. 28g
Sham	Saline	LMK-235@PANI NPs	LMK-235@Bis-5HT/PANI NPs	Bis-5HT/PANI Janus NPs	LMK-235@Bis-5HT Janus NPs	MIIN
7.459	8.158	8.797	8.929	8.472	9.894	8.043
8.327	8.692	7.929	7.188	7.705	8.302	8.502
9.124	9.311	8.732	7.775	7.045	7.952	9.271
8.628	7.553	8.23	9.172	8.221	8.764	8.805
9.068	9.359	9.354	8.21	7.67	9.502	8.903
7.577	9.583	7.028	7.703	9.94	9.305	7.144
Supplementary Fig. 28h
Sham	Saline	LMK-235@PANI NPs	LMK-235@Bis-5HT/PANI NPs	Bis-5HT/PANI Janus NPs	LMK-235@Bis-5HT Janus NPs	MIIN
16.11	15.731	16.257	12.22	12.572	16.637	13.318
14.64	19.896	15.72	13.51	15.707	13.367	14.554
20.644	17.724	18.115	16.537	12.552	15.379	15.465
19.445	15.814	19.824	19.052	12.861	16.257	20.783
12.756	18.914	20.6	14.194	19.042	20.284	16.316
16.505	12.031	17.271	19.017	15.662	20.565	19.276
