# Supplementary material for: Self-assembling scaffolds epigenetically reactivate and electroactively guide neuronal regeneration to restore central neural circuits
Source: Nat Commun. 2026 May 4;17:5987. doi: 10.1038/s41467-026-72397-6 (PMC13347008; doi:10.1038/s41467-026-72397-6)
Supplement: Supplementary file 6 — Source data [file 41467_2026_72397_MOESM6_ESM.zip › Source Data_NCOMMS-25-44797C/Supplementary Fig. 30 Source Data.xlsx]

## Sheet: Sheet1
Supplementary Fig. 30b
Control			OGD			OGD+LMK235			OGD+Tasquinimod
104.208	110.171	98.738	76.296	85.929	78.588	91.957	90.444	102.643	78.391	75.153	74.015
