# Supplementary material for: Self-assembling scaffolds epigenetically reactivate and electroactively guide neuronal regeneration to restore central neural circuits
Source: Nat Commun. 2026 May 4;17:5987. doi: 10.1038/s41467-026-72397-6 (PMC13347008; doi:10.1038/s41467-026-72397-6)
Supplement: Supplementary file 6 — Source data [file 41467_2026_72397_MOESM6_ESM.zip › Source Data_NCOMMS-25-44797C/Supplementary Fig. 32 Source Data.xlsx]

## Sheet: Sheet1
Supplementary Fig. 32c
Sham	OGD	MIIN Scaffolds
3.4	1.2	3
3.6	2	3.1
4.2	2.1	2.6
3	2	3.7
4.1	1.2	3.1
4.4	1.6	3.2
Supplementary Fig. 32d
Sham	OGD	MIIN Scaffolds
22.1881	12.614	22.5768
36.3668	11.4747	24.632
32.6392	14.5613	33.3146
26.0417	14.4042	36.4228
27.2723	14.2923	25.715
40.474	13.0081	39.4288
Supplementary Fig. 32e
Sham	OGD	MIIN Scaffolds
2.5	0.7	3.1
3	0.8	2.6
4.7	0.6	3.3
2.3	1.4	3.9
3.2	1.3	2.2
3.8	1.8	3.3
Supplementary Fig. 32f
Sham	OGD	MIIN Scaffolds
26.0704	16.4796	35.8639
29.7038	23.0409	34.3947
28.0503	16.6828	33.0145
21.9218	9.52687	33.225
25.0244	9.58	20.8351
24.8156	13.1064	20.907
Supplementary Fig. 32h
Sham	OGD	MIIN Scaffolds
82.039	40.357	70.264
71.619	44.62	62.707
87.23	30.457	64.305
82.683	40.13	56.294
105.901	45.491	73.533
Supplementary Fig. 32i
Sham	OGD	MIIN Scaffolds
87.134	32.771	69.756
70.121	24.385	55.439
90.946	27.329	73.853
99.673	30.346	74.895
96.418	36.767	84.702
Supplementary Fig. 32j
Sham	OGD	MIIN Scaffolds
127.253	88.426	126.207
119.236	99.836	111.545
110.181	104.752	108.899
118.044	88.774	115.727
107.519	77.486	107.814
Supplementary Fig. 32k
Sham	OGD	MIIN Scaffolds
154.697	127.824	139.089
157.729	109.424	141.402
139.433	123.99	135.404
166.402	129.021	137.291
167.656	109.33	145.987
Supplementary Fig. 32o
Sham	TBI	MIIN
4.7217	1.75782	3.34099
4.44332	1.50786	3.28484
3.81188	1.26698	3.15482
3.45202	0.879572	3.00009
2.95406	0.891893	2.45086
2.85502	0.938658	3.43137
Supplementary Fig. 32p
Sham	TBI	MIIN
38.2396	16.098	40.0743
35.8571	18.4414	35.2025
33.3378	21.0962	35.9083
34.8592	27.189	29.6954
32.1629	18.0551	17.3009
33.6064	15.9646	33.2194
Supplementary Fig. 32q
Sham	TBI	MIIN
7.26563	2.84874	5.1659
7.57983	2.06091	5.64146
7.2137	1.60876	4.63875
4.65429	1.63548	3.95811
4.24224	1.08416	3.69256
4.62247	2.6433	3.70363
Supplementary Fig. 32r
Sham	TBI	MIIN
37.5417	19.6887	37.9621
33.1989	20.9173	34.2149
35.1848	22.0944	31.8654
31.2287	21.7946	42.9483
27.7999	13.7952	36.424
29.8159	18.3363	29.4177
