# Supplementary material for: Self-assembling scaffolds epigenetically reactivate and electroactively guide neuronal regeneration to restore central neural circuits
Source: Nat Commun. 2026 May 4;17:5987. doi: 10.1038/s41467-026-72397-6 (PMC13347008; doi:10.1038/s41467-026-72397-6)
Supplement: Supplementary file 6 — Source data [file 41467_2026_72397_MOESM6_ESM.zip › Source Data_NCOMMS-25-44797C/Supplementary Fig. 33 Source Data.xlsx]

## Sheet: Sheet1
Supplementary Fig. 33a
Gi-Sham	Gi-TBI	Gi-MIIN
134	27	116
93	24	135
86	32	116
137	89	107
61	90	110
128	94	109
Supplementary Fig. 33b
Gi-Sham	Gi-TBI	Gi-MIIN
100	0	100
100	0	100
70	30	90
70	10	100
90	30	90
90	10	90
Supplementary Fig. 33c
Gi-Sham	Gi-TBI	Gi-MIIN
33	60	13
16	60	10
10	60	44
16	32	30
11	60	9
60	60	18
Supplementary Fig. 33d
Gi-Sham	Gi-TBI	Gi-MIIN
0	1	1
0	2	0
0	1	0
0	4	0
0	1	0
0	2	0
Supplementary Fig. 33e
Gi-Sham	Gi-TBI	Gi-MIIN
93	65	85
59	40	133
70	54	114
75	41	79
81	39	77
112	19	61
Supplementary Fig. 33f
Gi-Sham	Gi-TBI	Gi-MIIN
100	0	100
100	0	100
90	0	80
60	10	70
100	20	100
70	0	100
Supplementary Fig. 33g
Gi-Sham	Gi-TBI	Gi-MIIN
14	39	13
11	47	20
4	60	36
23	60	30
13	60	12
12	60	56
Supplementary Fig. 33h
Gi-Sham	Gi-TBI	Gi-MIIN
0	2	0
0	2	0
0	1	1
0	2	0
0	2	1
0	3	0
