# Supplementary material for: Self-assembling scaffolds epigenetically reactivate and electroactively guide neuronal regeneration to restore central neural circuits
Source: Nat Commun. 2026 May 4;17:5987. doi: 10.1038/s41467-026-72397-6 (PMC13347008; doi:10.1038/s41467-026-72397-6)
Supplement: Supplementary file 6 — Source data [file 41467_2026_72397_MOESM6_ESM.zip › Source Data_NCOMMS-25-44797C/Supplementary Fig. 7 Source Data.xlsx]

## Sheet: Sheet1
Supplementary Fig. 7a
	pH 6.8 NPs + FBS			pH 7.4 NPs + FBS			pH 6.8 Janus NPs Scaffolds + FBS
0.5	0.47944	0.339096	0.34013	0.34307	0.293287	0.38622	0.196928	0.159511	0.10148
1	1.45215	1.49928	1.09728	1.11207	1.2916	1.20536	0.59543	0.583296	0.457673
2	1.65816	1.5897	1.78165	1.30501	1.37316	1.51393	1.34947	1.29819	1.28106
4	3.11265	3.99336	3.52141	3.00653	3.57077	3.17378	3.12977	3.3078	3.22174
8	8.12898	8.13558	7.67616	6.72291	6.54039	7.26659	5.80358	5.60535	5.89542
12	10.3445	10.3961	10.3054	10.6927	10.7514	10.1824	8.03583	7.5596	7.76562
24	19.4901	18.4251	19.2642	18.3342	18.4698	17.2803	15.2206	15.739	16.042
36	27.5411	29.7749	29.6561	25.9911	25.2723	26.1131	22.0211	22.136	23.5317
48	35.6674	34.9377	35.5053	33.4683	34.1213	33.7154	30.4052	30.68	30.3805
72	43.8279	42.2784	42.3575	41.3451	40.3884	40.9164	39.712	39.9673	37.499
96	52.6203	48.949	50.5872	48.7933	49.3354	48.342	47.9051	47.4613	48.949
120	54.5308	58.2529	53.98	53.7764	52.9645	52.2739	51.014	53.2775	51.6145
144	66.5462	66.9922	65.5189	55.1965	61.6832	60.2428	56.3677	54.3118	56.8718
Supplementary Fig. 7b
	pH 6.8 NPs (0 min)			pH 6.8 Janus NPs Scaffolds (30 min)			pH 6.8 Janus NPs Scaffolds (1 h)			pH 6.8 Janus NPs Scaffolds (2 h)
0.5	0.335056	0.46661	0.432921	0.396255	0.407949	0.322932	0.371001	0.324896	0.230409	0.215895	0.154397	0.264203
1	1.44237	1.33443	1.65867	1.37277	1.21311	1.00973	1.07549	1.12792	1.18976	0.660249	0.495827	0.779361
2	1.92747	2.44117	1.712	1.43395	1.55117	1.59101	1.32834	1.34346	1.31116	1.29668	1.6766	1.57734
4	3.13639	4.28976	4.44082	3.88535	3.87467	3.8392	3.6241	3.64084	3.62581	3.64701	3.99966	3.75234
8	7.90872	7.83576	8.99407	8.1408	7.60161	7.80552	6.58042	6.71795	6.66434	7.35286	5.71218	5.09128
12	12.2289	12.4874	12.3072	9.6789	9.72983	9.46841	9.42106	9.14615	9.39409	10.8853	9.57327	8.42952
24	23.3396	25.8149	23.3081	20.0417	20.9105	20.4792	19.909	19.762	19.8274	19.2571	19.7645	19.5445
36	33.9974	33.1927	35.1199	28.5215	28.7676	28.3807	27.5975	28.9535	27.2581	27.7691	27.7132	28.0495
48	41.8201	40.0599	41.5495	36.4612	36.2829	36.4664	34.6695	34.5965	34.5178	34.0923	36.5932	34.9933
72	50.1031	47.8772	52.1053	47.2965	45.5797	45.1538	45.628	45.0222	45.6624	45.6247	42.256	45.5279
96	57.5228	58.1671	51.4216	52.2468	52.4973	51.0112	50.5961	51.3592	51.8472	52.6387	50.3726	50.06
120	63.3386	62.6988	61.7392	57.766	56.3	56.8901	55.0047	55.2163	55.6356	55.6355	54.2479	54.9376
144	69.8457	67.4256	67.2919	62.2804	63.8978	64.4094	59.4729	59.9719	60.368	54.6325	57.1369	59.6558
