# Supplementary material for: Self-assembling scaffolds epigenetically reactivate and electroactively guide neuronal regeneration to restore central neural circuits
Source: Nat Commun. 2026 May 4;17:5987. doi: 10.1038/s41467-026-72397-6 (PMC13347008; doi:10.1038/s41467-026-72397-6)
Supplement: Supplementary file 6 — Source data [file 41467_2026_72397_MOESM6_ESM.zip › Source Data_NCOMMS-25-44797C/Supplementary Fig. 8 Source Data.xlsx]

## Sheet: Sheet1
Strain/%	Stress/Mpa		Strain/%	Stress/Mpa
0.0457589	3.14452e-05		0.0407143	3.14452e-05
0.0926339	3.14452e-05		0.0857143	3.14452e-05
0.138393	4.26032e-05		0.131786	3.14452e-05
0.188616	4.26032e-05		0.174643	4.26032e-05
0.229911	4.26032e-05		0.221786	3.14452e-05
0.280134	4.26032e-05		0.263571	3.14452e-05
0.323661	4.26032e-05		0.3075	4.26032e-05
0.36942	3.14452e-05		0.3525	4.26032e-05
0.417411	3.14452e-05		0.396429	3.14452e-05
0.46317	4.26032e-05		0.4425	4.26032e-05
0.512277	3.14452e-05		0.485357	3.14452e-05
0.555804	3.14452e-05		0.531429	3.14452e-05
0.604911	3.14452e-05		0.573214	4.26032e-05
0.648437	4.26032e-05		0.618214	4.26032e-05
0.694196	4.26032e-05		0.664286	3.14452e-05
0.741071	4.26032e-05		0.707143	3.14452e-05
0.78683	3.14452e-05		0.754286	3.14452e-05
0.835938	3.14452e-05		0.796071	3.14452e-05
0.88058	3.14452e-05		0.843214	4.26032e-05
0.926339	3.14452e-05		0.886071	5.27468e-05
0.973214	3.14452e-05		0.931071	4.26032e-05
1.01897	4.26032e-05		0.977143	4.26032e-05
1.06696	3.14452e-05		1.02107	4.26032e-05
1.11161	3.14452e-05		1.06714	4.26032e-05
1.1596	4.26032e-05		1.10786	4.26032e-05
1.20424	4.26032e-05		1.155	5.27468e-05
1.25112	3.14452e-05		1.19679	4.26032e-05
1.29687	3.14452e-05		1.24071	4.26032e-05
1.34152	4.26032e-05		1.28679	4.26032e-05
1.39062	4.26032e-05		1.33071	4.26032e-05
1.43527	3.14452e-05		1.37786	5.27468e-05
1.48437	5.27468e-05		1.41964	4.26032e-05
1.52902	5.27468e-05		1.46357	4.26032e-05
1.57589	4.26032e-05		1.5075	5.27468e-05
1.62277	3.14452e-05		1.55357	3.14452e-05
1.66741	3.14452e-05		1.59964	3.14452e-05
1.71763	4.26032e-05		1.64143	4.26032e-05
1.76004	4.26032e-05		1.6875	5.27468e-05
1.80915	4.26032e-05		1.72929	4.26032e-05
1.85268	3.14452e-05		1.77536	5.27468e-05
1.89844	3.14452e-05		1.82143	5.27468e-05
1.94531	3.14452e-05		1.86429	5.27468e-05
1.99107	4.26032e-05		1.91036	5.27468e-05
2.04241	4.26032e-05		1.95321	4.26032e-05
2.08482	4.26032e-05		2.00036	4.26032e-05
2.13393	4.26032e-05		2.04214	5.27468e-05
2.17746	3.14452e-05		2.085	6.39048e-05
2.22321	4.26032e-05		2.13	5.27468e-05
2.27121	4.26032e-05		2.17286	5.27468e-05
2.31696	4.26032e-05		2.22214	4.26032e-05
2.36384	4.26032e-05		2.26393	4.26032e-05
2.40848	5.27468e-05		2.31	5.27468e-05
2.45759	5.27468e-05		2.35179	5.27468e-05
2.50112	4.26032e-05		2.39679	5.27468e-05
2.54687	4.26032e-05		2.44286	5.27468e-05
2.59487	3.14452e-05		2.48571	5.27468e-05
2.64063	5.27468e-05		2.53393	4.26032e-05
2.68862	5.27468e-05		2.57464	5.27468e-05
2.73214	4.26032e-05		2.62286	5.27468e-05
2.78348	4.26032e-05		2.66464	5.27468e-05
2.82701	4.26032e-05		2.70857	5.27468e-05
2.87277	4.26032e-05		2.75357	6.39048e-05
2.92076	4.26032e-05		2.79643	5.27468e-05
2.9654	5.27468e-05		2.84357	6.39048e-05
3.01339	4.26032e-05		2.88643	5.27468e-05
3.0558	3.14452e-05		2.93357	5.27468e-05
3.10491	4.26032e-05		2.97536	6.39048e-05
3.14844	4.26032e-05		3.01929	5.27468e-05
3.1942	3.14452e-05		3.06536	4.26032e-05
3.24219	4.26032e-05		3.10929	5.27468e-05
3.28795	4.26032e-05		3.15536	5.27468e-05
3.33705	4.26032e-05		3.19714	6.39048e-05
3.3817	4.26032e-05		3.24429	6.39048e-05
3.42857	5.27468e-05		3.28607	6.39048e-05
3.47321	4.26032e-05		3.33107	6.39048e-05
3.52121	4.26032e-05		3.37714	5.27468e-05
3.56808	4.26032e-05		3.42	5.27468e-05
3.61161	4.26032e-05		3.46607	6.39048e-05
3.66071	4.26032e-05		3.50893	6.39048e-05
3.70424	4.26032e-05		3.55393	6.39048e-05
3.75	5.27468e-05		3.59786	6.39048e-05
3.79799	5.27468e-05		3.64179	6.39048e-05
3.84487	4.26032e-05		3.68786	5.27468e-05
3.89286	4.26032e-05		3.73179	5.27468e-05
3.93638	4.26032e-05		3.77893	5.27468e-05
3.98661	4.26032e-05		3.82071	5.27468e-05
4.03125	4.26032e-05		3.86464	6.39048e-05
4.08036	4.26032e-05		3.90964	6.39048e-05
4.12277	4.26032e-05		3.95357	5.27468e-05
4.16964	4.26032e-05		4.00071	5.27468e-05
4.21652	4.26032e-05		4.04357	6.39048e-05
4.26116	4.26032e-05		4.08964	5.27468e-05
4.31027	5.27468e-05		4.13143	6.39048e-05
4.35379	6.39048e-05		4.17857	6.39048e-05
4.39955	5.27468e-05		4.21929	5.27468e-05
4.44643	5.27468e-05		4.26429	7.40484e-05
4.49219	5.27468e-05		4.31036	7.40484e-05
4.53906	5.27468e-05		4.35321	6.39048e-05
4.58371	5.27468e-05		4.40036	6.39048e-05
4.63393	5.27468e-05		4.44321	6.39048e-05
4.67746	5.27468e-05		4.48821	5.27468e-05
4.72656	5.27468e-05		4.53214	5.27468e-05
4.77009	4.26032e-05		4.57607	6.39048e-05
4.81696	4.26032e-05		4.62214	7.40484e-05
4.86384	4.26032e-05		4.66393	6.39048e-05
4.90737	6.39048e-05		4.71	6.39048e-05
4.95759	5.27468e-05		4.75393	6.39048e-05
5.00223	4.26032e-05		4.80107	5.27468e-05
5.05022	5.27468e-05		4.84286	6.39048e-05
5.09375	4.26032e-05		4.88786	7.40484e-05
5.14062	5.27468e-05		4.93393	6.39048e-05
5.1875	5.27468e-05		4.97786	6.39048e-05
5.23214	5.27468e-05		5.025	6.39048e-05
5.28125	4.26032e-05		5.06679	6.39048e-05
5.32589	5.27468e-05		5.11286	6.39048e-05
5.375	5.27468e-05		5.15357	5.27468e-05
5.41853	5.27468e-05		5.1975	6.39048e-05
5.4654	6.39048e-05		5.2425	6.39048e-05
5.51339	5.27468e-05		5.28643	6.39048e-05
5.55804	5.27468e-05		5.33357	6.39048e-05
5.60603	5.27468e-05		5.3775	7.40484e-05
5.64955	5.27468e-05		5.42464	6.39048e-05
5.69866	5.27468e-05		5.46643	6.39048e-05
5.7433	5.27468e-05		5.51036	7.40484e-05
5.78906	5.27468e-05		5.55643	7.40484e-05
5.83705	5.27468e-05		5.59929	6.39048e-05
5.88281	5.27468e-05		5.64643	6.39048e-05
5.93192	5.27468e-05		5.68821	6.39048e-05
5.97545	4.26032e-05		5.73429	5.27468e-05
6.02232	5.27468e-05		5.775	6.39048e-05
6.06808	5.27468e-05		5.82	5.27468e-05
6.11384	5.27468e-05		5.865	6.39048e-05
6.16183	4.26032e-05		5.90893	7.40484e-05
6.20647	4.26032e-05		5.95607	7.40484e-05
6.25446	5.27468e-05		5.99893	7.40484e-05
6.29687	4.26032e-05		6.04286	7.40484e-05
6.34487	5.27468e-05		6.08786	7.40484e-05
6.39174	4.26032e-05		6.13179	6.39048e-05
6.4375	5.27468e-05		6.17786	6.39048e-05
6.48549	5.27468e-05		6.22179	7.40484e-05
6.53013	5.27468e-05		6.26893	7.40484e-05
6.57924	6.39048e-05		6.31071	7.40484e-05
6.62277	5.27468e-05		6.35786	7.40484e-05
6.67076	5.27468e-05		6.39964	7.40484e-05
6.71875	5.27468e-05		6.44357	7.40484e-05
6.76451	5.27468e-05		6.48964	6.39048e-05
6.81473	5.27468e-05		6.5325	6.39048e-05
6.85603	5.27468e-05		6.57857	6.39048e-05
6.90402	5.27468e-05		6.62036	7.40484e-05
6.94754	4.26032e-05		6.66643	8.52064e-05
6.9933	4.26032e-05		6.71143	7.40484e-05
7.04018	4.26032e-05		6.75536	6.39048e-05
7.08817	5.27468e-05		6.80036	7.40484e-05
7.13728	6.39048e-05		6.84536	7.40484e-05
7.1808	5.27468e-05		6.89036	7.40484e-05
7.22991	5.27468e-05		6.93214	7.40484e-05
7.27232	6.39048e-05		6.97929	7.40484e-05
7.31808	5.27468e-05		7.02	7.40484e-05
7.36607	5.27468e-05		7.065	6.39048e-05
7.41183	5.27468e-05		7.11107	7.40484e-05
7.45982	6.39048e-05		7.155	7.40484e-05
7.50223	5.27468e-05		7.20321	8.52064e-05
7.55134	5.27468e-05		7.245	8.52064e-05
7.59598	6.39048e-05		7.29214	7.40484e-05
7.64174	6.39048e-05		7.33393	7.40484e-05
7.68973	6.39048e-05		7.37786	7.40484e-05
7.73549	5.27468e-05		7.42286	7.40484e-05
7.7846	5.27468e-05		7.46571	7.40484e-05
7.82924	5.27468e-05		7.51286	7.40484e-05
7.87723	5.27468e-05		7.55571	6.39048e-05
7.91964	6.39048e-05		7.59964	7.40484e-05
7.9654	5.27468e-05		7.64357	8.52064e-05
8.01228	5.27468e-05		7.68857	8.52064e-05
8.05915	6.39048e-05		7.73464	7.40484e-05
8.10714	6.39048e-05		7.7775	8.52064e-05
8.15067	5.27468e-05		7.82464	7.40484e-05
8.20089	6.39048e-05		7.86643	7.40484e-05
8.24442	7.40484e-05		7.91143	7.40484e-05
8.29018	5.27468e-05		7.95643	8.52064e-05
8.33817	5.27468e-05		8.00143	8.52064e-05
8.38281	6.39048e-05		8.0475	8.52064e-05
8.43192	5.27468e-05		8.08929	7.40484e-05
8.47768	6.39048e-05		8.13536	7.40484e-05
8.52567	6.39048e-05		8.17714	8.52064e-05
8.5692	6.39048e-05		8.22	8.52064e-05
8.61496	5.27468e-05		8.265	8.52064e-05
8.66071	6.39048e-05		8.30893	8.52064e-05
8.70759	7.40484e-05		8.35607	7.40484e-05
8.75446	7.40484e-05		8.39893	7.40484e-05
8.80022	6.39048e-05		8.44714	7.40484e-05
8.84933	6.39048e-05		8.48893	7.40484e-05
8.89174	6.39048e-05		8.53286	7.40484e-05
8.93862	6.39048e-05		8.57893	7.40484e-05
8.98661	6.39048e-05		8.62179	7.40484e-05
9.03125	6.39048e-05		8.66786	7.40484e-05
9.07924	6.39048e-05		8.70964	8.52064e-05
9.125	5.27468e-05		8.75786	7.40484e-05
9.17411	5.27468e-05		8.79964	7.40484e-05
9.21763	6.39048e-05		8.84357	8.52064e-05
9.26674	6.39048e-05		8.88964	8.52064e-05
9.31027	6.39048e-05		8.93464	7.40484e-05
9.35603	6.39048e-05		8.97964	8.52064e-05
9.4029	7.40484e-05		9.02357	8.52064e-05
9.44978	7.40484e-05		9.07179	8.52064e-05
9.49777	7.40484e-05		9.11357	8.52064e-05
9.54018	6.39048e-05		9.1575	8.52064e-05
9.58705	5.27468e-05		9.2025	8.52064e-05
9.63504	6.39048e-05		9.24536	8.52064e-05
9.6808	7.40484e-05		9.2925	8.52064e-05
9.72879	7.40484e-05		9.33321	9.535e-05
9.77344	6.39048e-05		9.38143	8.52064e-05
9.82143	6.39048e-05		9.42214	8.52064e-05
9.86607	6.39048e-05		9.46607	8.52064e-05
9.91518	7.40484e-05		9.51107	8.52064e-05
9.95871	7.40484e-05		9.55393	8.52064e-05
10.0045	7.40484e-05		9.60107	9.535e-05
10.0513	7.40484e-05		9.645	8.52064e-05
10.0971	7.40484e-05		9.69214	8.52064e-05
10.1451	7.40484e-05		9.73286	8.52064e-05
10.1886	6.39048e-05		9.77786	8.52064e-05
10.2355	6.39048e-05		9.82393	8.52064e-05
10.2824	7.40484e-05		9.86679	8.52064e-05
10.3281	7.40484e-05		9.91393	8.52064e-05
10.3772	7.40484e-05		9.95679	8.52064e-05
10.4219	6.39048e-05		10.0029	8.52064e-05
10.471	6.39048e-05		10.0436	8.52064e-05
10.5134	7.40484e-05		10.0886	8.52064e-05
10.5603	6.39048e-05		10.1346	8.52064e-05
10.606	6.39048e-05		10.1775	8.52064e-05
10.6518	6.39048e-05		10.2246	8.52064e-05
10.7009	6.39048e-05		10.2664	8.52064e-05
10.7444	7.40484e-05		10.3146	8.52064e-05
10.7946	6.39048e-05		10.3554	7.40484e-05
10.8393	6.39048e-05		10.4004	8.52064e-05
10.8862	6.39048e-05		10.4475	9.535e-05
10.9342	6.39048e-05		10.4904	9.535e-05
10.9788	7.40484e-05		10.5375	8.52064e-05
11.0268	7.40484e-05		10.5793	9.535e-05
11.0692	7.40484e-05		10.6264	8.52064e-05
11.1183	7.40484e-05		10.6682	9.535e-05
11.1618	7.40484e-05		10.7143	9.535e-05
11.2076	7.40484e-05		10.7593	8.52064e-05
11.2545	7.40484e-05		10.8011	8.52064e-05
11.3025	8.52064e-05		10.8482	9.535e-05
11.3516	7.40484e-05		10.89	8.52064e-05
11.3951	7.40484e-05		10.9382	9.535e-05
11.4408	7.40484e-05		10.98	0.000106508
11.4877	7.40484e-05		11.0229	9.535e-05
11.5324	7.40484e-05		11.0689	8.52064e-05
11.5792	8.52064e-05		11.1129	9.535e-05
11.625	7.40484e-05		11.1589	9.535e-05
11.6741	7.40484e-05		11.1996	9.535e-05
11.7176	7.40484e-05		11.2457	9.535e-05
11.7667	7.40484e-05		11.2896	8.52064e-05
11.8103	6.39048e-05		11.3336	8.52064e-05
11.856	7.40484e-05		11.3807	8.52064e-05
11.904	7.40484e-05		11.4236	7.40484e-05
11.9487	7.40484e-05		11.4696	9.535e-05
11.9989	7.40484e-05		11.5136	9.535e-05
12.0435	8.52064e-05		11.5607	0.000106508
12.0926	8.52064e-05		11.6025	0.000106508
12.135	7.40484e-05		11.6464	9.535e-05
12.1808	7.40484e-05		11.6914	8.52064e-05
12.2288	7.40484e-05		11.7364	8.52064e-05
12.2734	8.52064e-05		11.7846	8.52064e-05
12.3214	7.40484e-05		11.8243	8.52064e-05
12.3672	7.40484e-05		11.8704	8.52064e-05
12.4163	7.40484e-05		11.9121	8.52064e-05
12.4587	6.39048e-05		11.9571	9.535e-05
12.5056	7.40484e-05		12.0032	0.000106508
12.5525	7.40484e-05		12.0461	9.535e-05
12.5971	7.40484e-05		12.0943	9.535e-05
12.6462	8.52064e-05		12.1361	0.000106508
12.692	8.52064e-05		12.18	0.000106508
12.7422	7.40484e-05		12.2239	9.535e-05
12.7835	7.40484e-05		12.2679	9.535e-05
12.8304	8.52064e-05		12.315	9.535e-05
12.8772	8.52064e-05		12.3579	9.535e-05
12.9219	7.40484e-05		12.4039	9.535e-05
12.9699	7.40484e-05		12.4468	9.535e-05
13.0145	7.40484e-05		12.4939	9.535e-05
13.0625	7.40484e-05		12.5357	9.535e-05
13.1071	7.40484e-05		12.5796	9.535e-05
13.154	7.40484e-05		12.6257	9.535e-05
13.202	7.40484e-05		12.6686	9.535e-05
13.2478	8.52064e-05		12.7157	9.535e-05
13.2969	7.40484e-05		12.7575	9.535e-05
13.3404	6.39048e-05		12.8046	0.000106508
13.3884	7.40484e-05		12.8464	0.000106508
13.433	7.40484e-05		12.8904	0.000106508
13.4788	8.52064e-05		12.9375	0.000106508
13.5257	8.52064e-05		12.9804	0.000116652
13.5703	8.52064e-05		13.0264	0.000106508
13.6205	7.40484e-05		13.0682	0.000106508
13.6629	8.52064e-05		13.1132	0.000106508
13.7132	7.40484e-05		13.1593	0.000106508
13.7556	8.52064e-05		13.2021	0.000106508
13.8036	8.52064e-05		13.2493	0.000106508
13.8493	8.52064e-05		13.2921	0.000106508
13.8951	8.52064e-05		13.3393	0.000106508
13.9431	8.52064e-05		13.3811	0.000106508
13.9888	9.535e-05		13.4282	0.000106508
14.0379	8.52064e-05		13.4689	9.535e-05
14.0815	8.52064e-05		13.5129	0.000106508
14.1283	8.52064e-05		13.5589	9.535e-05
14.1741	8.52064e-05		13.6018	9.535e-05
14.2188	9.535e-05		13.6489	0.000106508
14.2679	9.535e-05		13.6907	0.000106508
14.3114	8.52064e-05		13.7346	0.000116652
14.3594	8.52064e-05		13.7786	0.000116652
14.4029	8.52064e-05		13.8246	0.000106508
14.4487	8.52064e-05		13.8707	0.000106508
14.4955	8.52064e-05		13.9125	0.000106508
14.5435	7.40484e-05		13.9607	0.000106508
14.5915	8.52064e-05		14.0036	0.000106508
14.635	8.52064e-05		14.0475	0.000116652
14.6853	9.535e-05		14.0925	0.000106508
14.7288	9.535e-05		14.1375	0.000106508
14.7746	8.52064e-05		14.1825	0.000106508
14.8214	8.52064e-05		14.2243	0.000106508
14.8672	8.52064e-05		14.2725	0.000116652
14.9163	8.52064e-05		14.3143	0.000116652
14.9598	9.535e-05		14.3582	0.000106508
15.01	9.535e-05		14.4032	0.000106508
15.0536	9.535e-05		14.4471	0.000106508
15.0993	9.535e-05		14.4943	0.000116652
15.1473	8.52064e-05		14.5361	0.000106508
15.1942	9.535e-05		14.5843	0.000116652
15.2422	9.535e-05		14.625	0.000116652
15.2868	8.52064e-05		14.6689	0.000116652
15.3359	8.52064e-05		14.7161	0.000116652
15.3783	9.535e-05		14.7589	0.000116652
15.4241	9.535e-05		14.805	0.000106508
15.471	9.535e-05		14.8479	0.000116652
15.5167	9.535e-05		14.895	0.000116652
15.5636	8.52064e-05		14.9346	0.000116652
15.6071	9.535e-05		14.9807	0.000116652
15.6574	9.535e-05		15.0257	0.000116652
15.6998	8.52064e-05		15.0696	0.000116652
15.7467	9.535e-05		15.1146	0.000116652
15.7946	0.000106508		15.1596	0.000106508
15.8415	9.535e-05		15.2068	0.000106508
15.8884	9.535e-05		15.2475	0.000106508
15.933	9.535e-05		15.2925	0.000106508
15.9821	0.000106508		15.3375	0.000106508
16.0257	9.535e-05		15.3804	0.000116652
16.0714	9.535e-05		15.4264	0.000116652
16.1183	9.535e-05		15.4682	0.000116652
16.1652	9.535e-05		15.5154	0.000116652
16.2109	9.535e-05		15.5571	0.000116652
16.2567	9.535e-05		15.6032	0.000116652
16.3058	9.535e-05		15.6493	0.000116652
16.3493	9.535e-05		15.6932	0.000116652
16.3951	9.535e-05		15.7404	0.000116652
16.4431	9.535e-05		15.7821	0.00012781
16.4877	9.535e-05		15.8293	0.000116652
16.5346	0.000106508		15.8711	0.000116652
16.5804	0.000106508		15.915	0.000116652
16.6317	9.535e-05		15.96	0.000106508
16.6741	8.52064e-05		16.0029	0.000116652
16.721	8.52064e-05		16.0511	0.000116652
16.7679	9.535e-05		16.0929	0.000116652
16.8114	9.535e-05		16.1389	0.000116652
16.8616	9.535e-05		16.1818	0.000116652
16.9063	0.000106508		16.2257	0.000116652
16.9554	0.000106508		16.2707	0.000116652
16.9978	0.000106508		16.3146	0.00012781
17.0446	0.000106508		16.3618	0.00012781
17.0926	0.000106508		16.4036	0.000116652
17.1373	0.000106508		16.4496	0.000116652
17.1875	9.535e-05		16.4914	0.000116652
17.2299	9.535e-05		16.5364	0.00012781
17.279	0.000106508		16.5825	0.00012781
17.3225	9.535e-05		16.6254	0.000116652
17.3694	9.535e-05		16.6725	0.000116652
17.4152	0.000106508		16.7154	0.00012781
17.4598	0.000106508		16.7604	0.00012781
17.51	9.535e-05		16.8043	0.000116652
17.5547	0.000106508		16.8482	0.000116652
17.6038	0.000106508		16.8943	0.000116652
17.6473	0.000106508		16.9382	0.00012781
17.6942	0.000106508		16.9843	0.000116652
17.7411	0.000106508		17.025	0.000106508
17.7868	0.000106508		17.0711	0.000106508
17.8359	0.000106508		17.1161	0.000116652
17.8795	9.535e-05		17.1589	0.000116652
17.9275	0.000106508		17.205	0.000116652
17.9721	0.000106508		17.2479	0.000116652
18.0179	9.535e-05		17.2939	0.000116652
18.0647	0.000106508		17.3357	0.000116652
18.1094	0.000106508		17.3818	0.00012781
18.1585	9.535e-05		17.4289	0.000116652
18.2031	0.000106508		17.4707	0.00012781
18.2533	0.000106508		17.5179	0.00012781
18.2958	9.535e-05		17.5607	0.00012781
18.3415	0.000106508		17.6079	0.000116652
18.3895	0.000106508		17.6496	0.00012781
18.4342	0.000106508		17.6936	0.000116652
18.4821	0.000106508		17.7364	0.00012781
18.5268	0.000106508		17.7804	0.000137953
18.577	0.000106508		17.8264	0.00012781
18.6205	0.000106508		17.8714	0.000116652
18.6652	0.000106508		17.9186	0.00012781
18.7132	0.000106508		17.9604	0.00012781
18.7589	0.000116652		18.0054	0.000116652
18.8069	0.000116652		18.0504	0.00012781
18.8504	0.000116652		18.0943	0.00012781
18.9007	0.000116652		18.1414	0.00012781
18.9442	0.000116652		18.1821	0.00012781
18.99	0.000106508		18.2293	0.000116652
19.0379	9.535e-05		18.2721	0.00012781
19.0837	0.000106508		18.3161	0.00012781
19.1317	0.000116652		18.3611	0.00012781
19.1752	0.000106508		18.4039	0.00012781
19.2221	0.000116652		18.4521	0.000137953
19.2679	0.000116652		18.4939	0.000137953
19.3136	0.000106508		18.5411	0.00012781
19.3616	0.000116652		18.5829	0.00012781
19.4074	0.00012781		18.6279	0.00012781
19.4565	0.000116652		18.6739	0.00012781
19.5	0.000106508		18.7179	0.000137953
19.5458	0.000116652		18.7639	0.00012781
19.5926	0.000116652		18.8046	0.00012781
19.6384	0.000106508		18.8486	0.000137953
19.6875	0.000106508		18.8925	0.000137953
19.7321	0.000116652		18.9364	0.000137953
19.7801	0.000116652		18.9825	0.000137953
19.8237	0.000116652		19.0254	0.00012781
19.8694	0.000116652		19.0725	0.000137953
19.9163	0.000106508		19.1154	0.000149111
19.9621	0.000106508		19.1604	0.000137953
20.0112	9.535e-05		19.2064	0.000137953
20.0536	0.000116652		19.2493	0.000137953
20.1038	0.000116652		19.2954	0.00012781
20.1484	0.000116652		19.3393	0.00012781
20.1953	0.000116652		19.3854	0.000137953
20.2411	0.000116652		19.4271	0.000137953
20.2868	0.000106508		19.4743	0.000137953
20.3371	0.000116652		19.515	0.000137953
20.3795	0.000106508		19.56	0.000137953
20.4297	0.000106508		19.6061	0.000137953
20.4732	0.000116652		19.6489	0.000137953
20.519	0.000116652		19.6961	0.000137953
20.5658	0.00012781		19.7389	0.000137953
20.6116	0.00012781		19.785	0.000149111
20.6607	0.000116652		19.83	0.00012781
20.7031	0.000116652		19.8729	0.00012781
20.75	0.00012781		19.9189	0.000137953
20.7969	0.00012781		19.9618	0.000137953
20.8426	0.00012781		20.0089	0.000137953
20.8917	0.00012781		20.0507	0.000149111
20.9364	0.000116652		20.0946	0.000137953
20.9844	0.00012781		20.1396	0.000137953
21.0279	0.00012781		20.1814	0.000149111
21.0748	0.000116652		20.2296	0.000149111
21.1217	0.000116652		20.2714	0.000137953
21.1663	0.00012781		20.3186	0.000149111
21.2154	0.00012781		20.3604	0.000137953
21.2589	0.00012781		20.4075	0.000137953
21.3069	0.00012781		20.4493	0.000159255
21.3516	0.00012781		20.4932	0.000137953
21.3984	0.000116652		20.5393	0.000149111
21.4453	0.00012781		20.5821	0.000137953
21.49	0.000116652		20.6293	0.000149111
21.5402	0.00012781		20.6721	0.000149111
21.5848	0.00012781		20.7161	0.000149111
21.6328	0.000116652		20.7611	0.000149111
21.6763	0.000116652		20.805	0.000149111
21.7232	0.00012781		20.8521	0.000149111
21.7701	0.000116652		20.8939	0.000149111
21.8136	0.000116652		20.9411	0.000149111
21.8627	0.00012781		20.9839	0.000149111
21.9062	0.00012781		21.0311	0.000149111
21.9531	0.000116652		21.0718	0.000149111
22	0.000116652		21.1179	0.000149111
22.0469	0.00012781		21.1639	0.000137953
22.096	0.00012781		21.2068	0.000149111
22.1406	0.000137953		21.2539	0.000149111
22.1897	0.00012781		21.2957	0.000149111
22.2321	0.00012781		21.3396	0.000149111
22.279	0.00012781		21.3857	0.000149111
22.3259	0.000116652		21.4296	0.000149111
22.3705	0.000116652		21.4746	0.000149111
22.4174	0.00012781		21.5175	0.000159255
22.4632	0.00012781		21.5646	0.000159255
22.5123	0.00012781		21.6054	0.000149111
22.5558	0.00012781		21.6525	0.000159255
22.6027	0.00012781		21.6954	0.000149111
22.6496	0.00012781		21.7393	0.000137953
22.6942	0.000137953		21.7832	0.000159255
22.7433	0.00012781		21.8271	0.000149111
22.7891	0.00012781		21.8754	0.000149111
22.8371	0.000137953		21.9171	0.000149111
22.8806	0.00012781		21.96	0.000149111
22.9263	0.00012781		22.0061	0.000149111
22.9732	0.00012781		22.05	0.000149111
23.019	0.00012781		22.0961	0.000159255
23.0658	0.00012781		22.1389	0.000159255
23.1116	0.000137953		22.1861	0.000159255
23.1629	0.000137953		22.2279	0.000159255
23.2065	0.00012781		22.2718	0.000149111
23.2522	0.000137953		22.3189	0.000149111
23.2991	0.000137953		22.3629	0.000159255
23.3437	0.000137953		22.4079	0.000159255
23.394	0.000137953		22.4518	0.000159255
23.4364	0.00012781		22.4989	0.000149111
23.4844	0.000137953		22.5396	0.000149111
23.529	0.000137953		22.5857	0.000149111
23.5748	0.000137953		22.6286	0.000159255
23.6217	0.000137953		22.6736	0.000159255
23.6663	0.000149111		22.7196	0.000159255
23.7154	0.000137953		22.7625	0.000149111
23.7612	0.00012781		22.8107	0.000159255
23.8092	0.000137953		22.8514	0.000170413
23.8549	0.000137953		22.8964	0.000159255
23.9018	0.000137953		22.9404	0.000170413
23.9475	0.000137953		22.9843	0.000170413
23.9933	0.000149111		23.0314	0.000170413
24.0413	0.000149111		23.0743	0.000159255
24.0859	0.000149111		23.1204	0.000159255
24.1339	0.000149111		23.1621	0.000159255
24.1763	0.000137953		23.2071	0.000159255
24.2221	0.000137953		23.2532	0.000159255
24.269	0.000137953		23.295	0.000159255
24.3158	0.000137953		23.3411	0.000159255
24.3661	0.000149111		23.3839	0.000170413
24.4096	0.000137953		23.4311	0.000170413
24.4587	0.00012781		23.4729	0.000170413
24.5022	0.000137953		23.5179	0.000170413
24.5491	0.000149111		23.5629	0.000159255
24.5971	0.000149111		23.6068	0.000159255
24.6417	0.000149111		23.6539	0.000159255
24.6897	0.000137953		23.6968	0.000170413
24.7321	0.000137953		23.7429	0.000170413
24.7824	0.000149111		23.7857	0.000170413
24.8259	0.000149111		23.8296	0.000170413
24.8717	0.000159255		23.8736	0.000181571
24.9196	0.000159255		23.9186	0.000170413
24.9654	0.000149111		23.9646	0.000170413
25.0134	0.000149111		24.0075	0.000159255
25.058	0.000149111		24.0546	0.000159255
25.1083	0.000159255		24.0975	0.000159255
25.1518	0.000149111		24.1414	0.000170413
25.1975	0.000149111		24.1864	0.000170413
25.2467	0.000137953		24.2293	0.000159255
25.2913	0.000149111		24.2764	0.000170413
25.3382	0.000159255		24.3171	0.000170413
25.3806	0.000159255		24.3643	0.000159255
25.4308	0.000149111		24.4061	0.000170413
25.4732	0.000159255		24.4511	0.000170413
25.519	0.000159255		24.4961	0.000181571
25.567	0.000159255		24.54	0.000170413
25.6127	0.000159255		24.5871	0.000181571
25.6618	0.000159255		24.6289	0.000170413
25.7065	0.000159255		24.6771	0.000170413
25.7533	0.000149111		24.7189	0.000181571
25.7991	0.000149111		24.7629	0.000181571
25.846	0.000159255		24.8089	0.000170413
25.8929	0.000159255		24.8539	0.000181571
25.9375	0.000159255		24.8989	0.000181571
25.9855	0.000159255		24.9407	0.000181571
26.029	0.000159255		24.9889	0.000181571
26.0759	0.000159255		25.0307	0.000181571
26.1217	0.000159255		25.0736	0.000170413
26.1685	0.000159255		25.1196	0.000181571
26.2165	0.000149111		25.1636	0.000181571
26.26	0.000159255		25.2107	0.000170413
26.3103	0.000159255		25.2525	0.000181571
26.356	0.000159255		25.2996	0.000181571
26.4018	0.000149111		25.3404	0.000181571
26.4498	0.000149111		25.3854	0.000191714
26.4955	0.000159255		25.4314	0.000181571
26.5446	0.000159255		25.4743	0.000181571
26.5871	0.000159255		25.5204	0.000191714
26.6362	0.000159255		25.5621	0.000191714
26.6786	0.000159255		25.6071	0.000191714
26.7243	0.000159255		25.6511	0.000181571
26.7712	0.000159255		25.6961	0.000181571
26.817	0.000159255		25.7432	0.000181571
26.865	0.000170413		25.785	0.000181571
26.9096	0.000159255		25.8332	0.000191714
26.9587	0.000159255		25.875	0.000191714
27.0022	0.000170413		25.92	0.000191714
27.0491	0.000159255		25.965	0.000191714
27.096	0.000159255		26.0079	0.000191714
27.1417	0.000170413		26.0539	0.000191714
27.1897	0.000159255		26.0968	0.000191714
27.2344	0.000170413		26.1439	0.000202872
27.2812	0.000170413		26.1857	0.000191714
27.3281	0.000170413		26.2329	0.000181571
27.3739	0.000159255		26.2746	0.000191714
27.4208	0.000170413		26.3196	0.000191714
27.4665	0.000170413		26.3657	0.000191714
27.5156	0.000170413		26.4086	0.000191714
27.5592	0.000181571		26.4568	0.000202872
27.6049	0.000181571		26.4975	0.000191714
27.6518	0.000170413		26.5414	0.000191714
27.6975	0.000170413		26.5864	0.000191714
27.7444	0.000159255		26.6304	0.000191714
27.7902	0.000159255		26.6743	0.000191714
27.8393	0.000170413		26.7171	0.000191714
27.8828	0.000170413		26.7654	0.000191714
27.9319	0.000170413		26.8082	0.000191714
27.9743	0.000170413		26.8521	0.000191714
28.0212	0.000170413		26.8982	0.000191714
28.0692	0.000170413		26.9421	0.000191714
28.1138	0.000181571		26.9882	0.000191714
28.1629	0.000181571		27.0311	0.000191714
28.2065	0.000181571		27.0782	0.000191714
28.2522	0.000181571		27.12	0.000191714
28.3013	0.000170413		27.165	0.000202872
28.3471	0.000170413		27.2068	0.000191714
28.394	0.000181571		27.2529	0.000202872
28.4375	0.000181571		27.2979	0.000191714
28.4877	0.000181571		27.3429	0.000191714
28.5313	0.000181571		27.3921	0.000202872
28.577	0.000181571		27.4318	0.000202872
28.6239	0.000170413		27.4757	0.000202872
28.6696	0.000170413		27.5207	0.000202872
28.7187	0.000170413		27.5636	0.000202872
28.7623	0.000170413		27.6096	0.000202872
28.8114	0.000181571		27.6536	0.000213016
28.856	0.000181571		27.6996	0.000202872
28.9018	0.000191714		27.7404	0.000202872
28.9498	0.000181571		27.7854	0.000202872
28.9955	0.000181571		27.8314	0.000213016
29.0446	0.000191714		27.8732	0.000202872
29.0871	0.000181571		27.9193	0.000202872
29.1373	0.000181571		27.9632	0.000213016
29.1808	0.000170413		28.0125	0.000213016
29.2254	0.000191714		28.0564	0.000213016
29.2734	0.000191714		28.1046	0.000202872
29.3181	0.000191714		28.1443	0.000202872
29.3683	0.000181571		28.1871	0.000213016
29.4118	0.000181571		28.2332	0.000213016
29.4587	0.000181571		28.2761	0.000224174
29.5056	0.000181571		28.3221	0.000224174
29.5513	0.000181571		28.3629	0.000213016
29.5982	0.000191714		28.4079	0.000213016
29.6417	0.000191714		28.4539	0.000213016
29.692	0.000191714		28.4979	0.000213016
29.7366	0.000191714		28.5461	0.000213016
29.7824	0.000191714		28.5889	0.000202872
29.8292	0.000181571		28.635	0.000202872
29.8739	0.000191714		28.6768	0.000213016
29.923	0.000191714		28.7239	0.000213016
29.9676	0.000191714		28.7657	0.000213016
30.0156	0.000191714		28.8086	0.000213016
30.0603	0.000202872		28.8546	0.000224174
30.106	0.000202872		28.8975	0.000224174
30.154	0.000202872		28.9446	0.000224174
30.1998	0.000191714		28.9875	0.000234318
30.2478	0.000191714		29.0314	0.000234318
30.2913	0.000191714		29.0764	0.000224174
30.3404	0.000202872		29.1204	0.000224174
30.3839	0.000191714		29.1664	0.000213016
30.4308	0.000202872		29.2082	0.000213016
30.4777	0.000202872		29.2564	0.000224174
30.5234	0.000202872		29.2982	0.000224174
30.5725	0.000202872		29.3432	0.000224174
30.6161	0.000202872		29.3882	0.000224174
30.6629	0.000202872		29.4321	0.000234318
30.7087	0.000202872		29.4782	0.000234318
30.7556	0.000202872		29.52	0.000224174
30.8036	0.000202872		29.5682	0.000234318
30.8482	0.000191714		29.61	0.000224174
30.8973	0.000202872		29.6539	0.000224174
30.9397	0.000213016		29.6979	0.000224174
30.9866	0.000213016		29.7418	0.000224174
31.0335	0.000213016		29.7889	0.000234318
31.077	0.000202872		29.8318	0.000234318
31.125	0.000202872		29.88	0.000234318
31.1708	0.000202872		29.9218	0.000213016
31.2199	0.000202872		29.9668	0.000224174
31.2623	0.000202872		30.0107	0.000234318
31.3114	0.000213016		30.0546	0.000234318
31.3583	0.000202872		30.0996	0.000234318
31.4018	0.000213016		30.1425	0.000234318
31.452	0.000202872		30.1907	0.000234318
31.4955	0.000202872		30.2325	0.000234318
31.5446	0.000202872		30.2764	0.000234318
31.5882	0.000213016		30.3214	0.000245476
31.6362	0.000202872		30.3654	0.000234318
31.683	0.000202872		30.4114	0.000234318
31.7277	0.000213016		30.4543	0.000245476
31.7779	0.000213016		30.5025	0.000234318
31.8203	0.000213016		30.5443	0.000234318
31.8683	0.000213016		30.5882	0.000234318
31.9118	0.000213016		30.6332	0.000234318
31.9587	0.000213016		30.6761	0.000245476
32.0067	0.000213016		30.7221	0.000245476
32.0525	0.000213016		30.7661	0.000245476
32.1016	0.000213016		30.8132	0.000245476
32.144	0.000213016		30.8539	0.000255619
32.1908	0.000213016		30.8989	0.000255619
32.2377	0.000213016		30.9439	0.000245476
32.2835	0.000224174		30.9857	0.000255619
32.3292	0.000224174		31.0318	0.000245476
32.3739	0.000234318		31.0757	0.000245476
32.423	0.000213016		31.1239	0.000245476
32.4676	0.000213016		31.1657	0.000245476
32.5179	0.000224174		31.2107	0.000234318
32.5625	0.000224174		31.2557	0.000255619
32.6083	0.000224174		31.2986	0.000255619
32.6551	0.000224174		31.3446	0.000255619
32.7009	0.000224174		31.3886	0.000255619
32.75	0.000234318		31.4357	0.000245476
32.7924	0.000224174		31.4764	0.000255619
32.8415	0.000224174		31.5214	0.000255619
32.885	0.000224174		31.5664	0.000255619
32.9308	0.000234318		31.6104	0.000255619
32.9788	0.000224174		31.6554	0.000255619
33.0234	0.000224174		31.6993	0.000255619
33.0725	0.000224174		31.7464	0.000255619
33.1161	0.000224174		31.7882	0.000266777
33.1641	0.000224174		31.8343	0.000255619
33.2109	0.000224174		31.8793	0.000245476
33.2578	0.000234318		31.9221	0.000245476
33.3047	0.000234318		31.9693	0.000255619
33.3493	0.000234318		32.0111	0.000266777
33.3973	0.000234318		32.0571	0.000276921
33.4408	0.000234318		32.1	0.000266777
33.4866	0.000234318		32.145	0.000255619
33.5335	0.000234318		32.19	0.000255619
33.5781	0.000234318		32.2339	0.000255619
33.6283	0.000234318		32.2811	0.000255619
33.6719	0.000234318		32.3229	0.000255619
33.721	0.000234318		32.37	0.000266777
33.7645	0.000234318		32.4118	0.000266777
33.8114	0.000245476		32.4557	0.000266777
33.8583	0.000245476		32.5007	0.000266777
33.904	0.000234318		32.5446	0.000266777
33.9542	0.000234318		32.5918	0.000276921
33.9978	0.000234318		32.6336	0.000266777
34.0446	0.000245476		32.6796	0.000266777
34.0882	0.000245476		32.7214	0.000276921
34.135	0.000234318		32.7654	0.000276921
34.183	0.000234318		32.8114	0.000266777
34.2299	0.000234318		32.8543	0.000266777
34.2801	0.000245476		32.9014	0.000276921
34.3237	0.000245476		32.9432	0.000276921
34.3717	0.000245476		32.9904	0.000266777
34.4152	0.000234318		33.0332	0.000255619
34.4598	0.000245476		33.0771	0.000276921
34.5078	0.000245476		33.1243	0.000276921
34.5525	0.000245476		33.1704	0.000266777
34.6004	0.000255619		33.2143	0.000276921
34.6429	0.000255619		33.2561	0.000276921
34.6931	0.000245476		33.3032	0.000276921
34.7377	0.000245476		33.345	0.000276921
34.7824	0.000255619		33.3889	0.000276921
34.8292	0.000255619		33.435	0.000276921
34.875	0.000255619		33.48	0.000276921
34.9263	0.000255619		33.5282	0.000276921
34.9743	0.000266777		33.5689	0.000288079
35.0234	0.000255619		33.615	0.000255619
35.0636	0.000255619		33.6568	0.000298222
35.1094	0.000255619		33.7007	0.000276921
35.1574	0.000266777		33.7468	0.000288079
35.2009	0.000266777		33.7886	0.000288079
35.2489	0.000266777		33.8346	0.000288079
35.2924	0.000255619		33.8775	0.000276921
35.3415	0.000266777		33.9268	0.000298222
35.385	0.000255619		33.9675	0.000288079
35.433	0.000266777		34.0114	0.000288079
35.4821	0.000266777		34.0586	0.000288079
35.5257	0.000266777		34.1014	0.000298222
35.5737	0.000266777		34.1475	0.000298222
35.6194	0.000266777		34.1893	0.000288079
35.6696	0.000266777		34.2343	0.000298222
35.7109	0.000276921		34.2782	0.000288079
35.7578	0.000266777		34.3221	0.000298222
35.8036	0.000266777		34.3693	0.000288079
35.8493	0.000266777		34.4121	0.000298222
35.8962	0.000266777		34.4582	0.000298222
35.9408	0.000266777		34.5011	0.000298222
35.9911	0.000276921		34.545	0.000288079
36.0346	0.000276921		34.5911	0.000298222
36.0804	0.000266777		34.6339	0.000288079
36.1283	0.000266777		34.68	0.000288079
36.173	0.000266777		34.7229	0.000298222
36.2221	0.000276921		34.7711	0.000298222
36.2667	0.000266777		34.8129	0.00030938
36.3158	0.000276921		34.8557	0.00030938
36.3594	0.000276921		34.9007	0.000298222
36.4062	0.000276921		34.9446	0.00030938
36.4542	0.000276921		34.9918	0.00030938
36.4978	0.000276921		35.0346	0.00030938
36.548	0.000276921		35.0807	0.00030938
36.5915	0.000276921		35.1225	0.00030938
36.6373	0.000276921		35.1675	0.000298222
36.6819	0.000276921		35.2136	0.00030938
36.7288	0.000288079		35.2564	0.00030938
36.7768	0.000288079		35.3046	0.000298222
36.8214	0.000276921		35.3454	0.00030938
36.8717	0.000288079		35.3893	0.00030938
36.9152	0.000276921		35.4343	0.00030938
36.9621	0.000288079		35.4793	0.00030938
37.0078	0.000298222		35.5254	0.00030938
37.0536	0.000276921		35.5682	0.00030938
37.1004	0.000288079		35.6143	0.00030938
37.1451	0.000288079		35.6561	0.000319524
37.1953	0.000288079		35.7011	0.00030938
37.2388	0.000288079		35.7461	0.000298222
37.2846	0.000298222		35.79	0.00030938
37.3315	0.000288079		35.835	0.00030938
37.3783	0.000298222		35.8789	0.00030938
37.4263	0.000288079		35.9271	0.000319524
37.4687	0.000288079		35.9689	0.00030938
37.5212	0.000298222		36.0129	0.000319524
37.5647	0.000298222		36.0579	0.000319524
37.6127	0.000288079		36.1018	0.00030938
37.6563	0.000298222		36.15	0.000319524
37.702	0.00030938		36.1907	0.000330682
37.75	0.00030938		36.2368	0.000319524
37.7958	0.000298222		36.2786	0.00030938
37.846	0.00030938		36.3236	0.000330682
37.8884	0.000298222		36.3686	0.000330682
37.9353	0.000298222		36.4125	0.000330682
37.981	0.00030938		36.4596	0.000330682
38.0246	0.00030938		36.5025	0.000319524
38.0725	0.00030938		36.5496	0.000319524
38.1183	0.00030938		36.5914	0.000330682
38.1685	0.00030938		36.6364	0.000319524
38.2121	0.00030938		36.6804	0.00034184
38.2578	0.00030938		36.7243	0.00034184
38.3058	0.00030938		36.7704	0.000319524
38.3493	0.00030938		36.8121	0.000330682
38.3984	0.000319524		36.8582	0.00034184
38.4442	0.00030938		36.9	0.000330682
38.4922	0.000298222		36.945	0.000319524
38.5346	0.000319524		36.9911	0.000330682
38.5815	0.00030938		37.035	0.000319524
38.6283	0.000319524		37.0832	0.00034184
38.6752	0.000330682		37.1261	0.000351984
38.721	0.00030938		37.1732	0.00034184
38.7667	0.00030938		37.2139	0.000330682
38.8158	0.000319524		37.2579	0.000330682
38.8583	0.000319524		37.3029	0.000330682
38.9062	0.000319524		37.3468	0.000330682
38.9542	0.000330682		37.3929	0.000351984
38.9989	0.000319524		37.4357	0.00034184
39.0469	0.000319524		37.4796	0.00034184
39.0915	0.000330682		37.5246	0.00034184
39.1395	0.000319524		37.5686	0.000351984
39.1842	0.000319524		37.6146	0.00034184
39.231	0.000319524		37.6575	0.00034184
39.2779	0.000330682		37.7036	0.00034184
39.3248	0.000330682		37.7464	0.00034184
39.3728	0.000330682		37.7946	0.00034184
39.4174	0.000319524		37.8364	0.00034184
39.4665	0.000319524		37.8804	0.000351984
39.5112	0.000330682		37.9254	0.000363142
39.5558	0.000330682		37.9693	0.000351984
39.6016	0.00034184		38.0154	0.000351984
39.6484	0.00034184		38.0561	0.000363142
39.6964	0.000330682		38.1011	0.000363142
39.74	0.00034184		38.1471	0.000351984
39.7879	0.00034184		38.1921	0.000363142
39.8315	0.000330682		38.2371	0.000363142
39.8783	0.00034184		38.28	0.000351984
39.9252	0.00034184		38.3261	0.000363142
39.9721	0.00034184		38.37	0.000363142
40.0201	0.00034184		38.4171	0.000363142
40.0658	0.000351984		38.4579	0.000363142
40.1138	0.000351984		38.5029	0.000363142
40.1585	0.000351984		38.5489	0.000373285
40.2042	0.00034184		38.5907	0.000373285
40.2522	0.000351984		38.6379	0.000363142
40.2991	0.000351984		38.6796	0.000351984
40.3449	0.000351984		38.7268	0.000363142
40.3884	0.000351984		38.7686	0.000363142
40.4375	0.000351984		38.8146	0.000373285
40.481	0.000351984		38.8607	0.000384443
40.5268	0.000351984		38.9025	0.000363142
40.5748	0.000351984		38.9496	0.000351984
40.6217	0.000363142		38.9925	0.000373285
40.6685	0.000363142		39.0386	0.000384443
40.7132	0.000363142		39.0804	0.000384443
40.7623	0.000351984		39.1254	0.000384443
40.8047	0.000351984		39.1704	0.000373285
40.8516	0.000363142		39.2132	0.000384443
40.8996	0.000363142		39.2614	0.000384443
40.9431	0.000351984		39.3043	0.000384443
40.9922	0.000363142		39.3504	0.000384443
41.0368	0.000363142		39.3921	0.000384443
41.0871	0.000363142		39.4371	0.000384443
41.1306	0.000363142		39.4821	0.000394587
41.1775	0.000363142		39.525	0.000384443
41.2243	0.000351984		39.5732	0.000384443
41.2701	0.000363142		39.6139	0.000384443
41.317	0.000373285		39.6611	0.000384443
41.3616	0.000351984		39.7029	0.000394587
41.4096	0.000351984		39.7479	0.000394587
41.452	0.000363142		39.7918	0.000394587
41.4989	0.000363142		39.8368	0.000394587
41.548	0.000363142		39.8829	0.000394587
41.5926	0.000373285		39.9257	0.000405745
41.6406	0.000373285		39.9729	0.000405745
41.6864	0.000384443		40.0146	0.000405745
41.7355	0.000384443		40.0596	0.000405745
41.7779	0.000373285		40.1046	0.000405745
41.8248	0.000373285		40.1486	0.000394587
41.8705	0.000373285		40.1968	0.000405745
41.9163	0.000373285		40.2375	0.000394587
41.9654	0.000373285		40.2836	0.000405745
42.0112	0.000384443		40.3254	0.000405745
42.0592	0.000373285		40.3693	0.000405745
42.1016	0.000373285		40.4143	0.000405745
42.1484	0.000373285		40.4571	0.000405745
42.1953	0.000373285		40.5043	0.000405745
42.2411	0.000373285		40.5471	0.000415888
42.2891	0.000363142		40.5932	0.000415888
42.3337	0.000373285		40.6371	0.000405745
42.3828	0.000394587		40.6811	0.000415888
42.4263	0.000394587		40.7271	0.000427046
42.4732	0.000384443		40.77	0.000427046
42.5201	0.000384443		40.8171	0.000427046
42.5647	0.000384443		40.8579	0.000427046
42.6138	0.000384443		40.9029	0.000415888
42.6574	0.000394587		40.9489	0.000415888
42.7065	0.000384443		40.9929	0.000415888
42.7511	0.000394587		41.0379	0.000415888
42.798	0.000394587		41.0818	0.000427046
42.8449	0.000405745		41.13	0.000427046
42.8895	0.000405745		41.1707	0.000427046
42.9386	0.000415888		41.2157	0.00043719
42.9821	0.000415888		41.2607	0.00043719
43.0301	0.000415888		41.3036	0.000427046
43.0748	0.000415888		41.3507	0.000427046
43.1217	0.000427046		41.3925	0.00043719
43.1696	0.000415888		41.4396	0.00043719
43.2154	0.000415888		41.4814	0.00043719
43.2634	0.000415888		41.5254	0.000448348
43.3058	0.000405745		41.5714	0.00043719
43.3527	0.000405745		41.6143	0.000448348
43.4007	0.000405745		41.6614	0.000458492
43.4464	0.000405745		41.7021	0.000448348
43.4933	0.000405745		41.7461	0.00043719
43.5379	0.000405745		41.7921	0.00043719
43.5871	0.000405745		41.8371	0.000448348
43.6295	0.000415888		41.8832	0.000448348
43.6797	0.000415888		41.9271	0.000458492
43.7232	0.000405745		41.9732	0.000458492
43.7701	0.000415888		42.0139	0.000448348
43.817	0.000415888		42.0589	0.000458492
43.8638	0.000415888		42.105	0.000458492
43.9129	0.000405745		42.1489	0.000458492
43.9554	0.000415888		42.1939	0.000458492
44.0011	0.000405745		42.2368	0.000458492
44.048	0.000405745		42.285	0.000458492
44.0926	0.000415888		42.3268	0.00046965
44.1395	0.000415888		42.3707	0.00046965
44.1853	0.000415888		42.4168	0.000448348
44.2344	0.000415888		42.4596	0.000458492
44.279	0.000415888		42.5068	0.00046965
44.3259	0.000427046		42.5496	0.00046965
44.3728	0.000427046		42.5968	0.00046965
44.4208	0.000427046		42.6375	0.000479793
44.4676	0.000427046		42.6825	0.00046965
44.5123	0.000415888		42.7286	0.000479793
44.5603	0.000427046		42.7704	0.000479793
44.6038	0.00043719		42.8175	0.000479793
44.6496	0.00043719		42.8614	0.000479793
44.6964	0.00043719		42.9043	0.000479793
44.7433	0.00043719		42.9482	0.000479793
44.7913	0.000448348		42.9932	0.000490951
44.8348	0.00043719		43.0393	0.000490951
44.8839	0.00043719		43.0832	0.000490951
44.9286	0.00043719		43.1314	0.000502109
44.9743	0.00043719		43.1732	0.000490951
45.0201	0.000427046		43.2182	0.000490951
45.0659	0.00043719		43.26	0.000502109
45.1138	0.00043719		43.305	0.000490951
45.1585	0.00043719		43.35	0.000490951
45.2087	0.000448348		43.3918	0.000502109
45.2522	0.000448348		43.44	0.000512253
45.2991	0.000448348		43.4818	0.000502109
45.346	0.000448348		43.5289	0.000512253
45.3895	0.000458492		43.5707	0.000512253
45.4386	0.000448348		43.6146	0.000490951
45.4844	0.000448348		43.6607	0.000502109
45.5346	0.000448348		43.7046	0.000512253
45.577	0.000448348		43.7518	0.000512253
45.6228	0.000458492		43.7946	0.000512253
45.6708	0.000479793		43.8429	0.000512253
45.7165	0.000479793		43.8857	0.000523411
45.7656	0.000479793		43.9296	0.000523411
45.8069	0.00046965		43.9725	0.000512253
45.856	0.000479793		44.0164	0.000512253
45.8996	0.000479793		44.0636	0.000523411
45.9453	0.00046965		44.1043	0.000523411
45.9933	0.000479793		44.1525	0.000512253
46.0391	0.00046965		44.1954	0.000523411
46.0871	0.000458492		44.2404	0.000523411
46.1317	0.000458492		44.2854	0.000533554
46.1797	0.00046965		44.3271	0.000533554
46.2266	0.00046965		44.3743	0.000533554
46.2712	0.00046965		44.4182	0.000533554
46.3181	0.00046965		44.4654	0.000533554
46.3638	0.00046965		44.505	0.000533554
46.4118	0.00046965		44.5489	0.000544712
46.4565	0.000479793		44.595	0.000554856
46.5056	0.000479793		44.6389	0.000544712
46.5491	0.000479793		44.6861	0.000533554
46.5949	0.000479793		44.7279	0.000544712
46.644	0.000479793		44.7761	0.000544712
46.6886	0.000479793		44.8179	0.000544712
46.7366	0.000490951		44.8618	0.000544712
46.7801	0.000490951		44.9068	0.000554856
46.827	0.000490951		44.9496	0.000554856
46.8728	0.000502109		44.9957	0.000566014
46.9196	0.000490951		45.0375	0.000554856
46.9665	0.000479793		45.0868	0.000566014
47.0112	0.000490951		45.1286	0.000566014
47.0603	0.000502109		45.1714	0.000554856
47.1049	0.000502109		45.2175	0.000554856
47.1518	0.000502109		45.2614	0.000566014
47.1975	0.000502109		45.3075	0.000566014
47.2433	0.000490951		45.3504	0.000576158
47.2913	0.000502109		45.3943	0.000566014
47.3359	0.000502109		45.4393	0.000566014
47.385	0.000502109		45.4843	0.000576158
47.4286	0.000502109		45.5304	0.000576158
47.4754	0.000512253		45.5732	0.000576158
47.5234	0.000512253		45.6193	0.000576158
47.5692	0.000512253		45.6611	0.000576158
47.6183	0.000502109		45.7082	0.000576158
47.6607	0.000512253		45.75	0.000587316
47.7098	0.000512253		45.795	0.000587316
47.7533	0.000512253		45.84	0.000576158
47.7991	0.000512253		45.8839	0.000566014
47.846	0.000512253		45.9311	0.000576158
47.8906	0.000512253		45.9739	0.000576158
47.9397	0.000512253		46.0168	0.000566014
47.9844	0.000512253		46.0607	0.000587316
48.0346	0.000512253		46.1057	0.000576158
48.0781	0.000523411		46.1507	0.000576158
48.1239	0.000512253		46.1946	0.000587316
48.1708	0.000523411		46.2429	0.000597459
48.2154	0.000523411		46.2846	0.000597459
48.2634	0.000512253		46.3286	0.000597459
48.3069	0.000512253		46.3725	0.000597459
48.3538	0.000523411		46.4175	0.000597459
48.4018	0.000523411		46.4625	0.000597459
48.4487	0.000523411		46.5054	0.000597459
48.4955	0.000523411		46.5525	0.000597459
48.5413	0.000544712		46.5954	0.000597459
48.5915	0.000533554		46.6393	0.000608617
48.6339	0.000533554		46.6854	0.000608617
48.683	0.000544712		46.7293	0.000608617
48.7266	0.000533554		46.7743	0.000608617
48.7723	0.000533554		46.8182	0.000608617
48.8203	0.000544712		46.8654	0.000608617
48.865	0.000544712		46.9071	0.000618761
48.9129	0.000544712		46.95	0.000618761
48.9587	0.000544712		46.9939	0.000618761
49.0078	0.000544712		47.0389	0.000629919
49.0502	0.000554856		47.085	0.000629919
49.096	0.000554856		47.1279	0.000629919
49.1429	0.000554856		47.1761	0.000629919
49.1875	0.000554856		47.2168	0.000629919
49.2355	0.000554856		47.2618	0.000640062
49.2801	0.000566014		47.3089	0.000629919
49.3304	0.000566014		47.3518	0.000640062
49.3739	0.000566014		47.3979	0.000640062
49.4208	0.000566014		47.4396	0.000640062
49.4688	0.000566014		47.4879	0.000640062
49.5134	0.000566014		47.5275	0.000640062
49.5614	0.000566014		47.5714	0.00065122
49.606	0.000566014		47.6175	0.00065122
49.6551	0.000566014		47.6614	0.000640062
49.6975	0.000566014		47.7086	0.000640062
49.7444	0.000576158		47.7514	0.000662378
49.7935	0.000576158		47.7996	0.000662378
49.8382	0.000576158		47.8425	0.00065122
49.8862	0.000576158		47.8864	0.000662378
49.9297	0.000576158		47.9314	0.000662378
49.9754	0.000576158		47.9743	0.000662378
50.0212	0.000576158		48.0204	0.000662378
50.0681	0.000576158		48.0632	0.000662378
50.1172	0.000587316		48.1071	0.000662378
50.1607	0.000587316		48.15	0.000662378
50.2098	0.000587316		48.195	0.000672522
50.2533	0.000587316		48.2411	0.000672522
50.2991	0.000587316		48.2839	0.000672522
50.3482	0.000587316		48.3321	0.000672522
50.394	0.000597459		48.3739	0.00068368
50.442	0.000597459		48.4179	0.000672522
50.4855	0.000597459		48.4629	0.00068368
50.5346	0.000597459		48.5068	0.00068368
50.5792	0.000587316		48.5529	0.00068368
50.6272	0.000608617		48.5957	0.000693823
50.6741	0.000608617		48.6429	0.00068368
50.7176	0.000608617		48.6846	0.00068368
50.7656	0.000608617		48.7296	0.000693823
50.8103	0.000608617		48.7736	0.000693823
50.8605	0.000608617		48.8175	0.000704981
50.9018	0.000618761		48.8668	0.000704981
50.9475	0.000618761		48.9086	0.000715125
50.9955	0.000618761		48.9557	0.000704981
51.0413	0.000618761		48.9964	0.000704981
51.0904	0.000618761		49.0404	0.000715125
51.1339	0.000618761		49.0864	0.000715125
51.1797	0.000618761		49.1293	0.000726283
51.2266	0.000618761		49.1754	0.000726283
51.2723	0.000629919		49.2193	0.000715125
51.3214	0.000629919		49.2664	0.000715125
51.3661	0.000629919		49.3061	0.000726283
51.4163	0.000629919		49.35	0.000736427
51.4598	0.000640062		49.3961	0.000726283
51.5056	0.000640062		49.44	0.000726283
51.5525	0.000640062		49.4861	0.000726283
51.5982	0.000640062		49.5311	0.000726283
51.6451	0.000640062		49.5793	0.000726283
51.6897	0.000640062		49.62	0.000726283
51.74	0.00065122		49.6629	0.000736427
51.7835	0.00065122		49.7089	0.000747585
51.8304	0.00065122		49.7529	0.000747585
51.8772	0.000640062		49.7989	0.000757728
51.9208	0.000640062		49.8418	0.000757728
51.9699	0.00065122		49.8879	0.000747585
52.0156	0.00065122		49.9296	0.000757728
52.0647	0.00065122		49.9746	0.000747585
52.1071	0.00065122		50.0207	0.000757728
52.1518	0.000662378		50.0646	0.000747585
52.1987	0.000662378		50.1107	0.000757728
52.2467	0.000662378		50.1536	0.000768886
52.2935	0.000672522		50.1996	0.00077903
52.3393	0.000672522		50.2414	0.00077903
52.3884	0.000672522		50.2854	0.00077903
52.433	0.000672522		50.3314	0.00077903
52.4777	0.000672522		50.3743	0.00077903
52.5257	0.000672522		50.4225	0.00077903
52.5692	0.000672522		50.4643	0.000790188
52.6172	0.000672522		50.5104	0.000790188
52.6618	0.000672522		50.5521	0.00077903
52.7121	0.00068368		50.5961	0.000790188
52.7556	0.00068368		50.6421	0.000800331
52.8013	0.000672522		50.6861	0.000800331
52.8493	0.00068368		50.7321	0.000800331
52.894	0.00068368		50.7761	0.000800331
52.9431	0.00068368		50.8221	0.000790188
52.9866	0.00068368		50.865	0.000800331
53.0357	0.00068368		50.91	0.000800331
53.0792	0.000704981		50.955	0.000800331
53.1261	0.000704981		50.9968	0.000811489
53.1741	0.000704981		51.0439	0.000822647
53.2188	0.000704981		51.0857	0.000822647
53.2667	0.000715125		51.1318	0.000832791
53.3114	0.000704981		51.1736	0.000822647
53.3571	0.000715125		51.2186	0.000832791
53.404	0.000715125		51.2646	0.000832791
53.4498	0.000704981		51.3086	0.000843949
53.4967	0.000704981		51.3557	0.000832791
53.5413	0.000715125		51.3975	0.000843949
53.5915	0.000715125		51.4446	0.000843949
53.6373	0.000715125		51.4864	0.000843949
53.6853	0.000726283		51.5304	0.000854093
53.7277	0.000726283		51.5754	0.000843949
53.7734	0.000715125		51.6204	0.000843949
53.8214	0.000715125		51.6675	0.000854093
53.8661	0.000715125		51.7093	0.000854093
53.9163	0.000715125		51.7532	0.000865251
53.9609	0.000715125		51.7971	0.000865251
54.0078	0.000704981		51.8432	0.000865251
54.0513	0.000715125		51.8882	0.000865251
54.0982	0.000715125		51.9311	0.000854093
54.1451	0.000715125		51.9782	0.000854093
54.1897	0.000715125		52.0211	0.000843949
54.24	0.000726283		52.0682	0.000843949
54.2846	0.000726283		52.1089	0.000854093
54.3315	0.000726283		52.1539	0.000865251
54.3772	0.000726283		52.2	0.000865251
54.423	0.000726283		52.2429	0.000854093
54.4699	0.000726283		52.2889	0.000854093
54.5156	0.000736427		52.3307	0.000854093
54.5658	0.000736427		52.3746	0.000865251
54.6083	0.000736427		52.4186	0.000865251
54.654	0.000747585		52.4625	0.000875394
54.7009	0.000747585		52.5096	0.000875394
54.7467	0.000757728		52.5536	0.000875394
54.7946	0.000747585		52.6007	0.000875394
54.8404	0.000736427		52.6425	0.000875394
54.8895	0.000757728		52.6875	0.000886552
54.933	0.000768886		52.7314	0.000886552
54.9821	0.000757728		52.7754	0.000886552
55.0268	0.000757728		52.8214	0.000896696
55.0725	0.000768886		52.8643	0.000896696
55.1194	0.000768886		52.9104	0.000896696
55.1641	0.000768886		52.9521	0.000907854
55.2132	0.00077903		52.9982	0.000907854
55.2556	0.000768886		53.0454	0.000907854
55.3013	0.000768886		53.0871	0.000917997
55.3493	0.00077903		53.1343	0.000917997
55.394	0.00077903		53.175	0.000917997
55.4431	0.00077903		53.2211	0.000917997
55.4888	0.00077903		53.2639	0.000917997
55.5379	0.00077903		53.31	0.000929155
55.5815	0.000790188		53.355	0.000929155
55.6295	0.000800331		53.3979	0.000929155
55.6763	0.000790188		53.445	0.000939299
55.7199	0.000790188		53.4868	0.000929155
55.769	0.000811489		53.5339	0.000939299
55.8136	0.000800331		53.5768	0.000939299
55.8616	0.000790188		53.6207	0.000950457
55.904	0.000800331		53.6668	0.000950457
55.9509	0.000811489		53.7096	0.000950457
55.9978	0.000800331		53.7568	0.000950457
56.0424	0.000811489		53.7996	0.000950457
56.0926	0.000822647		53.8446	0.000960601
56.1362	0.000811489		53.8875	0.000950457
56.1853	0.000822647		53.9314	0.000960601
56.2288	0.000811489		53.9764	0.000960601
56.2746	0.000811489		54.0214	0.000960601
56.3225	0.000822647		54.0664	0.000971759
56.3683	0.000822647		54.1082	0.000971759
56.4174	0.000822647		54.1564	0.000960601
56.4609	0.000832791		54.1982	0.000971759
56.5067	0.000822647		54.2432	0.000971759
56.5525	0.000832791		54.2882	0.000981902
56.6004	0.000832791		54.3321	0.00099306
56.6496	0.000843949		54.3793	0.00099306
56.6942	0.000832791		54.4211	0.00099306
56.7422	0.000843949		54.4661	0.00099306
56.7857	0.000843949		54.51	0.00099306
56.8326	0.000843949		54.555	0.00099306
56.8795	0.000854093		54.6021	0.00101436
56.9241	0.000854093		54.645	0.00100422
56.9721	0.000854093		54.69	0.00101436
57.0156	0.000854093		54.7318	0.00101436
57.0658	0.000865251		54.7768	0.00101436
57.1083	0.000865251		54.8207	0.00101436
57.1529	0.000875394		54.8657	0.00101436
57.202	0.000875394		54.9129	0.00102552
57.2467	0.000875394		54.9557	0.00102552
57.2969	0.000886552		55.0029	0.00103566
57.3426	0.000875394		55.0436	0.00102552
57.3917	0.000875394		55.0875	0.00103566
57.4342	0.000886552		55.1336	0.00105696
57.4799	0.000875394		55.1775	0.00104682
57.5279	0.000896696		55.2236	0.00104682
57.5725	0.000907854		55.2643	0.00104682
57.6217	0.000896696		55.3125	0.00105696
57.6652	0.000886552		55.3554	0.00105696
57.7121	0.000886552		55.4004	0.00106812
57.7578	0.000886552		55.4454	0.00105696
57.8047	0.000896696		55.4893	0.00106812
57.8516	0.000907854		55.5364	0.00107827
57.8962	0.000896696		55.5771	0.00107827
57.9464	0.000896696		55.6243	0.00107827
57.99	0.000907854		55.665	0.00107827
58.0357	0.000907854		55.7079	0.00107827
58.0826	0.000907854		55.7539	0.00108942
58.1272	0.000907854		55.8	0.00109957
58.1763	0.000907854		55.8461	0.00109957
58.221	0.000907854		55.8879	0.00109957
58.2701	0.000907854		55.9361	0.00108942
58.3136	0.000896696		55.9779	0.00108942
58.3594	0.000907854		56.0218	0.00107827
58.4062	0.000907854		56.0679	0.00108942
58.452	0.000907854		56.1107	0.00109957
58.5011	0.000917997		56.1579	0.00109957
58.5446	0.000917997		56.1996	0.00109957
58.5938	0.000917997		56.2479	0.00109957
58.6373	0.000907854		56.2886	0.00108942
58.6842	0.000917997		56.3325	0.00109957
58.7333	0.000917997		56.3786	0.00109957
58.7801	0.000939299		56.4225	0.00111073
58.8259	0.000939299		56.4686	0.00111073
58.8694	0.000939299		56.5104	0.00111073
58.9185	0.000929155		56.5554	0.00111073
58.9621	0.000939299		56.5993	0.00112087
59.0078	0.000939299		56.6443	0.00111073
59.0547	0.000939299		56.6904	0.00111073
59.1004	0.000960601		56.7343	0.00112087
59.1496	0.000950457		56.7793	0.00112087
59.1942	0.000960601		56.8211	0.00113203
59.2433	0.000960601		56.8661	0.00114217
59.2857	0.000960601		56.9111	0.00114217
59.3326	0.000960601		56.9571	0.00114217
59.3806	0.000971759		57.0021	0.00115333
59.4241	0.000981902		57.0439	0.00115333
59.4732	0.000981902		57.0911	0.00115333
59.5179	0.000981902		57.1329	0.00116449
59.567	0.000981902		57.1768	0.00116449
59.6105	0.000981902		57.2229	0.00116449
59.6563	0.000981902		57.2657	0.00118579
59.7042	0.000981902		57.315	0.00118579
59.7489	0.000981902		57.3568	0.00118579
59.798	0.00099306		57.4039	0.00119593
59.8437	0.00100422		57.4446	0.00119593
59.8917	0.00099306		57.4896	0.00119593
59.9353	0.00100422		57.5346	0.00120709
59.981	0.00101436		57.5786	0.00120709
60.029	0.00101436		57.6257	0.00120709
60.0737	0.00101436		57.6664	0.00120709
60.1239	0.00101436		57.7104	0.00120709
60.1663	0.00101436		57.7554	0.00121723
60.2143	0.00102552		57.7993	0.00122839
60.2578	0.00102552		57.8454	0.00122839
60.3047	0.00103566		57.8893	0.00122839
60.3516	0.00103566		57.9364	0.00121723
60.3973	0.00103566		57.9782	0.00121723
60.4475	0.00102552		58.0232	0.00121723
60.4911	0.00104682		58.0693	0.00122839
60.5368	0.00105696		58.1121	0.00122839
60.5837	0.00104682		58.1571	0.00123854
60.6295	0.00103566		58.2	0.00122839
60.6763	0.00104682		58.2461	0.00123854
60.721	0.00105696		58.2879	0.00123854
60.7712	0.00105696		58.3329	0.00124969
60.8136	0.00106812		58.3789	0.00123854
60.8594	0.00105696		58.4218	0.00124969
60.9074	0.00106812		58.4711	0.00125984
60.9542	0.00107827		58.5129	0.00125984
61.0022	0.00106812		58.5611	0.001271
61.0458	0.00107827		58.6018	0.001271
61.0949	0.00107827		58.6457	0.001271
61.1384	0.00107827		58.6918	0.00128114
61.1864	0.00107827		58.7336	0.00128114
61.231	0.00108942		58.7807	0.00128114
61.2779	0.00109957		58.8225	0.00128114
61.3248	0.00108942		58.8696	0.0012923
61.3705	0.00109957		58.9125	0.00128114
61.4185	0.00109957		58.9575	0.0012923
61.4621	0.00109957		59.0025	0.0012923
61.5089	0.00111073		59.0454	0.00130244
61.5558	0.00111073		59.0925	0.0013136
61.6027	0.00112087		59.1332	0.0013136
61.6507	0.00111073		59.1782	0.0013136
61.6953	0.00112087		59.2243	0.00132476
61.7433	0.00112087		59.2693	0.0013349
61.7879	0.00112087		59.3121	0.00132476
61.8337	0.00112087		59.355	0.00132476
61.8817	0.00113203		59.4032	0.0013349
61.9263	0.00113203		59.445	0.0013349
61.9754	0.00112087		59.4879	0.0013349
62.0201	0.00113203		59.535	0.00134606
62.0681	0.00113203		59.58	0.0013562
62.1105	0.00113203		59.6271	0.00136736
62.1574	0.00113203		59.67	0.00136736
62.2054	0.00113203		59.7161	0.00136736
62.25	0.00114217		59.7579	0.00136736
62.298	0.00114217		59.805	0.00138866
62.3426	0.00115333		59.8468	0.0013988
62.3917	0.00115333		59.8907	0.00140996
62.4353	0.00116449		59.9357	0.00142011
62.4833	0.00116449		59.9796	0.00142011
62.5301	0.00116449		60.0257	0.00140996
62.5759	0.00117463		60.0664	0.00143126
62.6261	0.00116449		60.1114	0.00143126
62.6685	0.00116449		60.1575	0.00144141
62.7132	0.00116449		60.2004	0.00144141
62.76	0.00116449		60.2496	0.00144141
62.8058	0.00117463		60.2925	0.00144141
62.8538	0.00117463		60.3386	0.00144141
62.8996	0.00116449		60.3793	0.00144141
62.9498	0.00117463		60.4243	0.00144141
62.9922	0.00118579		60.4693	0.00145257
63.0391	0.00117463		60.5121	0.00146271
63.0848	0.00117463		60.5593	0.00146271
63.1295	0.00119593		60.6011	0.00147387
63.1797	0.00119593		60.6482	0.00147387
63.2243	0.00119593		60.6911	0.00148503
63.2723	0.00119593		60.735	0.00149517
63.3147	0.00119593		60.7811	0.00149517
63.365	0.00119593		60.8239	0.00150633
63.4096	0.00121723		60.8711	0.00150633
63.4554	0.00122839		60.9139	0.00150633
63.5033	0.00121723		60.9611	0.00151647
63.5491	0.00121723		61.0029	0.00151647
63.5971	0.00121723		61.0468	0.00153777
63.6395	0.00121723		61.0918	0.00153777
63.6853	0.00122839		61.1346	0.00154893
63.7321	0.00120709		61.1818	0.00154893
63.7779	0.00121723		61.2236	0.00154893
63.8259	0.00122839		61.2686	0.00155907
63.8717	0.00122839		61.3136	0.00155907
63.9208	0.00123854		61.3575	0.00157023
63.9643	0.00123854		61.4025	0.00158038
64.0112	0.00122839		61.4464	0.00158038
64.058	0.00122839		61.4946	0.00159153
64.1027	0.00123854		61.5354	0.00160168
64.1529	0.00123854		61.5804	0.00161284
64.1953	0.00123854		61.6264	0.00161284
64.2455	0.00123854		61.6682	0.00162298
64.2891	0.00124969		61.7154	0.00162298
64.3348	0.00124969		61.7582	0.00163414
64.3817	0.001271		61.8043	0.00164529
64.4275	0.001271		61.845	0.00164529
64.4766	0.001271		61.89	0.00164529
64.5201	0.001271		61.9361	0.00165544
64.5692	0.001271		61.98	0.00165544
64.6116	0.001271		62.0282	0.0016666
64.6585	0.001271		62.0689	0.00167674
64.7065	0.001271		62.1129	0.00167674
64.7511	0.001271		62.1589	0.0016879
64.8013	0.00128114		62.2018	0.00169804
64.8449	0.00128114		62.2468	0.00169804
64.8895	0.0012923		62.2896	0.0017092
64.9364	0.0012923		62.3379	0.0017092
64.9821	0.00130244		62.3796	0.00171934
65.0313	0.00130244		62.4236	0.00171934
65.077	0.0013136		62.4696	0.00171934
65.125	0.0013136		62.5146	0.0017305
65.1674	0.0013136		62.5607	0.00174064
65.2132	0.0013136		62.6014	0.0017518
65.2623	0.0013136		62.6464	0.00176195
65.3069	0.00132476		62.6914	0.00176195
65.3549	0.0013349		62.7354	0.0017731
65.3996	0.0013349		62.7814	0.00178325
65.4498	0.0013349		62.8243	0.00178325
65.4933	0.00134606		62.8725	0.00179441
65.5435	0.00134606		62.9154	0.00180455
65.5859	0.00134606		62.9593	0.00180455
65.6306	0.0013562		63.0043	0.00181571
65.6786	0.00134606		63.0471	0.00181571
65.7243	0.0013349		63.0932	0.00181571
65.7723	0.00134606		63.1339	0.00183701
65.817	0.00134606		63.1821	0.00183701
65.8661	0.0013562		63.225	0.00185831
65.9096	0.00136736		63.27	0.00185831
65.9554	0.0013562		63.3161	0.00186947
66.0033	0.0013562		63.3589	0.00187961
66.0491	0.0013562		63.4061	0.00187961
66.0971	0.00136736		63.4468	0.00186947
66.1406	0.00136736		63.4918	0.00186947
66.1908	0.0013775		63.5368	0.00189077
66.2333	0.0013775		63.5807	0.00189077
66.2801	0.00136736		63.6257	0.00190091
66.327	0.00136736		63.6696	0.00191207
66.3728	0.00136736		63.7168	0.00192222
66.4208	0.00136736		63.7586	0.00192222
66.4643	0.0013775		63.8025	0.00192222
66.5112	0.0013775		63.8486	0.00193337
66.558	0.0013775		63.8904	0.00194352
66.6038	0.0013775		63.9375	0.00195468
66.6529	0.0013775		63.9814	0.00196482
66.6975	0.00138866		64.0286	0.00196482
66.7478	0.0013988		64.0693	0.00196482
66.7913	0.00140996		64.1143	0.00197598
66.8404	0.00140996		64.1593	0.00197598
66.8828	0.00140996		64.2021	0.00198713
66.9286	0.00140996		64.2493	0.00199728
66.9766	0.00140996		64.2921	0.00199728
67.0212	0.00142011		64.3361	0.00200844
67.0692	0.00142011		64.3821	0.00199728
67.1138	0.00142011		64.425	0.00200844
67.1641	0.00144141		64.4721	0.00201858
67.2065	0.00144141		64.515	0.00202974
67.2533	0.00143126		64.5621	0.00202974
67.3002	0.00144141		64.6029	0.00203988
67.3449	0.00144141		64.6468	0.00205104
67.394	0.00145257		64.6939	0.00203988
67.4375	0.00146271		64.7368	0.00205104
67.4844	0.00146271		64.7829	0.00206118
67.5301	0.00147387		64.8246	0.00206118
67.577	0.00147387		64.8686	0.00207234
67.625	0.00147387		64.9136	0.00208248
67.6696	0.00148503		64.9586	0.00208248
67.7165	0.00148503		65.0036	0.00208248
67.7623	0.00148503		65.0486	0.00209364
67.8103	0.00149517		65.0946	0.00211494
67.8571	0.00150633		65.1364	0.00211494
67.9018	0.00149517		65.1825	0.00212509
67.9509	0.00149517		65.2286	0.00213625
67.9944	0.00150633		65.2736	0.0021474
68.0446	0.00151647		65.3207	0.00216871
68.0871	0.00151647		65.3614	0.00216871
68.1317	0.00152763		65.4064	0.00217885
68.1797	0.00152763		65.4482	0.00217885
68.2243	0.00150633		65.4921	0.00219001
68.2734	0.00148503		65.5382	0.00219001
68.317	0.00147387		65.5821	0.00219001
68.3638	0.00147387		65.6314	0.00220015
68.4096	0.00148503		65.6721	0.00221131
68.4565	0.00149517		65.715	0.00223261
68.5056	0.00149517		65.7589	0.00223261
68.5513	0.00150633		65.8039	0.00223261
68.5993	0.00150633		65.8489	0.00224275
68.6429	0.00150633		65.8929	0.00221131
68.6897	0.00151647		65.9389	0.0021474
68.7366	0.00152763		65.9796	0.00213625
68.7824	0.00152763		66.0257	0.0021474
68.8292	0.00152763		66.0718	0.00215755
68.8728	0.00153777		66.1168	0.00215755
68.9219	0.00154893		66.1629	0.00216871
68.9665	0.00155907		66.2057	0.00217885
69.0123	0.00155907		66.2518	0.00219001
69.0603	0.00155907		66.2936	0.00220015
69.106	0.00157023		66.3364	0.00221131
69.1551	0.00158038		66.3804	0.00221131
69.1987	0.00158038		66.4254	0.00222145
69.2478	0.00159153		66.4714	0.00223261
69.2913	0.00158038		66.5154	0.00224275
69.3371	0.00159153		66.5636	0.00226406
69.3839	0.00160168		66.6043	0.00227521
69.4297	0.00161284		66.6493	0.00228536
69.4777	0.00161284		66.6954	0.00228536
69.5212	0.00162298		66.7382	0.00229652
69.5681	0.00163414		66.7854	0.00230767
69.615	0.00163414		66.8271	0.00230767
69.6596	0.00163414		66.8732	0.00231782
69.7098	0.00163414		66.9161	0.00231782
69.7545	0.00163414		66.96	0.00232897
69.8047	0.00163414		67.005	0.00233912
69.8471	0.00165544		67.0479	0.00233912
69.8973	0.00165544		67.0961	0.00236042
69.9409	0.00165544		67.1379	0.00237158
69.9855	0.00164529		67.1818	0.00238172
70.0335	0.00165544		67.2268	0.00239288
70.0781	0.0016666		67.2718	0.00239288
70.1261	0.0016666		67.3168	0.00240302
70.1696	0.0016666		67.3607	0.00241418
70.2154	0.00167674		67.4089	0.00242432
70.2634	0.00167674		67.4496	0.00243548
70.3092	0.00167674		67.4936	0.00244563
70.3594	0.00169804		67.5386	0.00245678
70.4029	0.00169804		67.5814	0.00245678
70.4509	0.0017092		67.6296	0.00246794
70.4955	0.0017092		67.6714	0.00247809
70.5402	0.00171934		67.7164	0.00247809
70.5882	0.0017305		67.7593	0.00248924
70.6328	0.00171934		67.8043	0.00251055
70.683	0.0017305		67.8504	0.00252069
70.7266	0.00174064		67.8932	0.00252069
70.7723	0.00174064		67.9404	0.00254199
70.8181	0.0017305		67.9821	0.00255315
70.8672	0.0017518		68.0282	0.00255315
70.9129	0.00176195		68.0743	0.00257445
70.9576	0.00176195		68.1171	0.00258459
71.0078	0.00176195		68.1643	0.00258459
71.0513	0.0017731		68.205	0.00259575
71.0971	0.0017731		68.2521	0.00259575
71.1451	0.00178325		68.295	0.00261705
71.1897	0.00178325		68.3389	0.0026272
71.2377	0.00179441		68.3829	0.00263836
71.2835	0.00179441		68.4268	0.00263836
71.3315	0.00180455		68.475	0.00264951
71.375	0.00181571		68.5157	0.00265966
71.4219	0.00181571		68.5596	0.00268096
71.4676	0.00182687		68.6057	0.00268096
71.5123	0.00182687		68.6496	0.00270226
71.5625	0.00182687		68.6957	0.00270226
71.6071	0.00184817		68.7396	0.00272356
71.654	0.00184817		68.7868	0.00273472
71.6998	0.00184817		68.8275	0.00274486
71.7455	0.00186947		68.8725	0.00274486
71.7935	0.00187961		68.9175	0.00276616
71.8371	0.00187961		68.9593	0.00276616
71.8873	0.00187961		69.0064	0.00277732
71.9308	0.00187961		69.0493	0.00279862
71.9766	0.00189077		69.0964	0.00280978
72.0234	0.00189077		69.1382	0.00281993
72.0681	0.00190091		69.1843	0.00284123
72.1194	0.00191207		69.2304	0.00285239
72.1629	0.00192222		69.2743	0.00286253
72.2121	0.00192222		69.3214	0.00287369
72.2556	0.00193337		69.3632	0.00288383
72.2991	0.00194352		69.4061	0.00290513
72.3471	0.00193337		69.4511	0.00290513
72.394	0.00195468		69.495	0.00291629
72.4431	0.00196482		69.54	0.00293759
72.4866	0.00196482		69.5829	0.00294774
72.5324	0.00196482		69.63	0.00295889
72.5792	0.00196482		69.6729	0.0029802
72.625	0.00198713		69.7168	0.0030015
72.673	0.00198713		69.7629	0.0030015
72.7187	0.00198713		69.8068	0.00301265
72.7679	0.00200844		69.8529	0.0030228
72.8114	0.00201858		69.8946	0.0030441
72.8571	0.00202974		69.9429	0.0030441
72.9051	0.00202974		69.9836	0.0030441
72.952	0.00202974		70.0264	0.0030441
73.0011	0.00203988		70.0725	0.0030654
73.0435	0.00203988		70.1164	0.00307656
73.0904	0.00203988		70.1636	0.00309786
73.135	0.00206118		70.2043	0.003108
73.1819	0.00208248		70.2504	0.00311916
73.2288	0.00208248		70.2964	0.00314046
73.2723	0.00209364		70.3414	0.00315162
73.3225	0.00208248		70.3864	0.00316177
73.3661	0.00209364		70.4293	0.00315162
73.4129	0.00210379		70.4764	0.00317292
73.4598	0.00210379		70.5182	0.00319423
73.5056	0.00211494		70.5621	0.00321553
73.5547	0.00211494		70.6071	0.00322567
73.5982	0.00211494		70.65	0.00323683
73.6484	0.00211494		70.6971	0.00324697
73.692	0.00213625		70.7379	0.00326827
73.7388	0.0021474		70.785	0.00324697
73.7868	0.00213625		70.8268	0.00324697
73.8315	0.0021474		70.8718	0.00325813
73.8783	0.00215755		70.9179	0.00326827
73.923	0.00216871		70.9629	0.00327943
73.9721	0.00217885		71.0121	0.00330073
74.0145	0.00217885		71.0529	0.00332204
74.0614	0.00217885		71.0957	0.00333319
74.1105	0.00219001		71.1418	0.00333319
74.1551	0.00220015		71.1836	0.00335449
74.2031	0.00221131		71.2307	0.00336464
74.2455	0.00221131		71.2725	0.0033971
74.2935	0.00222145		71.3196	0.00340724
74.3415	0.00222145		71.3614	0.00342854
74.3862	0.00222145		71.4064	0.00344984
74.433	0.00223261		71.4525	0.00344984
74.4766	0.00224275		71.4954	0.00347216
74.5268	0.00224275		71.5425	0.00349346
74.5714	0.00225391		71.5843	0.00351476
74.6183	0.00225391		71.6293	0.00352491
74.6663	0.00227521		71.6743	0.00354621
74.7121	0.00228536		71.7182	0.00353607
74.76	0.00228536		71.7632	0.00353607
74.8025	0.00228536		71.8061	0.00355737
74.8482	0.00229652		71.8543	0.00355737
74.894	0.00230767		71.895	0.00356751
74.9397	0.00230767		71.9389	0.00357867
74.9888	0.00230767		71.9861	0.00361011
75.0346	0.00231782		72.0289	0.00362127
75.0826	0.00232897		72.0761	0.00363243
75.1261	0.00232897		72.1179	0.00365373
75.1741	0.00235028		72.165	0.00366387
75.221	0.00235028		72.2079	0.00368518
75.2656	0.00233912		72.2518	0.00368518
75.3147	0.00236042		72.2979	0.00369633
75.3583	0.00237158		72.3418	0.00370648
75.4074	0.00238172		72.3868	0.00371764
75.4509	0.00238172		72.4296	0.00372778
75.4978	0.00238172		72.4746	0.00376024
75.5446	0.00239288		72.5186	0.00378154
75.5893	0.00239288		72.5614	0.0037927
75.6384	0.00241418		72.6064	0.00380284
75.683	0.00241418		72.6504	0.00382414
75.7288	0.00241418		72.6975	0.00384545
75.7746	0.00242432		72.7404	0.00387791
75.8214	0.00242432		72.7854	0.00388805
75.8683	0.00243548		72.8304	0.00389921
75.9141	0.00244563		72.8743	0.00390935
75.9643	0.00245678		72.9214	0.00392051
76.0067	0.00245678		72.9621	0.00394181
76.0525	0.00245678		73.0082	0.00395297
76.1004	0.00246794		73.0511	0.00397427
76.1451	0.00247809		73.095	0.00398441
76.1942	0.00247809		73.1411	0.00400572
76.2388	0.00247809		73.1839	0.00401687
76.2879	0.00249939		73.2332	0.00403817
76.3304	0.00251055		73.2739	0.00406962
76.3761	0.00251055		73.3179	0.00408078
76.4252	0.00252069		73.365	0.00409092
76.4688	0.00253185		73.4079	0.00409092
76.5179	0.00253185		73.4529	0.00410208
76.5625	0.00253185		73.4968	0.00411324
76.6094	0.00255315		73.5439	0.00413454
76.6563	0.00256329		73.5846	0.00415584
76.7031	0.00256329		73.6307	0.00417714
76.75	0.00256329		73.6768	0.00420859
76.7946	0.00256329		73.7207	0.00421975
76.8437	0.00256329		73.7668	0.00424105
76.8873	0.00257445		73.8075	0.00425119
76.933	0.00258459		73.8504	0.00425119
76.9799	0.00259575		73.8943	0.00428365
77.0257	0.00259575		73.9404	0.00431611
77.0748	0.00259575		73.9864	0.00434755
77.1183	0.00261705		74.0304	0.00433741
77.1674	0.0026272		74.0775	0.00434755
77.2109	0.0026272		74.1193	0.00435871
77.2567	0.00263836		74.1632	0.00438001
77.3058	0.00265966		74.2093	0.00441146
77.3504	0.00267081		74.2521	0.00441146
77.3996	0.00265966		74.2982	0.00442262
77.4431	0.00267081		74.34	0.00444392
77.4888	0.00268096		74.3871	0.00446522
77.5357	0.00268096		74.43	0.00449768
77.5804	0.00269212		74.475	0.00452913
77.6283	0.00269212		74.5211	0.00454028
77.6741	0.00270226		74.5639	0.00456159
77.7232	0.00272356		74.6089	0.00457173
77.7667	0.00273472		74.6507	0.00459303
77.8136	0.00273472		74.6968	0.00461535
77.8616	0.00275602		74.7407	0.00465795
77.9074	0.00275602		74.7846	0.00467925
77.9565	0.00276616		74.8307	0.00468939
77.9989	0.00277732		74.8746	0.00472185
78.048	0.00277732		74.9207	0.004732
78.0915	0.00277732		74.9636	0.0047533
78.1373	0.00278747		75.0086	0.00478576
78.1842	0.00279862		75.0536	0.00479692
78.2277	0.00279862		75.0975	0.00480706
78.2779	0.00280978		75.1446	0.00484966
78.3225	0.00281993		75.1864	0.00486082
78.3683	0.00283108		75.2346	0.00489227
78.4163	0.00283108		75.2754	0.00491357
78.4609	0.00284123		75.3193	0.00492473
78.51	0.00285239		75.3643	0.00493588
78.5536	0.00286253		75.4082	0.00496733
78.6027	0.00287369		75.4554	0.00499979
78.6451	0.00288383		75.4961	0.00499979
78.692	0.00288383		75.54	0.00499979
78.74	0.00289499		75.5861	0.00503123
78.7857	0.00291629		75.6311	0.00506369
78.8337	0.00291629		75.6761	0.00509514
78.8783	0.00292643		75.72	0.00511746
78.9275	0.00292643		75.7671	0.00513876
78.9743	0.00294774		75.8089	0.0051702
79.0201	0.00295889		75.8529	0.00518136
79.0658	0.00295889		75.9	0.00521281
79.1105	0.00297005		75.9439	0.00524527
79.1596	0.00297005		75.9921	0.00526657
79.2042	0.0029802		76.0329	0.00527772
79.25	0.0030015		76.0789	0.00528787
79.2958	0.00299135		76.1207	0.00528787
79.3404	0.00301265		76.1646	0.00530917
79.3895	0.00303396		76.2096	0.00534163
79.4319	0.00303396		76.2525	0.00536293
79.481	0.00303396		76.3007	0.00540553
79.5257	0.0030441		76.3436	0.00543799
79.5714	0.00305526		76.3864	0.00546944
79.6205	0.0030654		76.4314	0.00549074
79.6674	0.00307656		76.4754	0.00553334
79.7176	0.0030867		76.5225	0.0055658
79.76	0.0030867		76.5654	0.0055871
79.8058	0.00309786		76.6114	0.00559826
79.8527	0.00309786		76.6521	0.00560841
79.8973	0.0030867		76.6961	0.00564087
79.9453	0.003108		76.7421	0.00568347
79.99	0.003108		76.7871	0.00570477
80.0379	0.00313032		76.8354	0.00571491
80.0815	0.00314046		76.8771	0.00573622
80.1295	0.00315162		76.9211	0.00575853
80.1763	0.00316177		76.965	0.00577983
80.221	0.00316177		77.0089	0.00578998
80.2712	0.00317292		77.0539	0.00581128
80.3147	0.00317292		77.0968	0.00584374
80.3638	0.00319423		77.1439	0.00587518
80.4074	0.00320437		77.1857	0.0059188
80.4531	0.00322567		77.2318	0.00597155
80.5	0.00322567		77.2779	0.00599285
80.5458	0.00323683		77.3207	0.00599285
80.596	0.00325813		77.3679	0.00603545
80.6384	0.00324697		77.4096	0.00606791
80.6842	0.00322567		77.4568	0.00610037
80.7321	0.00322567		77.4986	0.00613182
80.7779	0.00324697		77.5425	0.00616428
80.8259	0.00325813		77.5886	0.00619572
80.8694	0.00326827		77.6314	0.00621702
80.9196	0.00326827		77.6786	0.00626064
80.9632	0.00329059		77.7204	0.00627078
81.01	0.00330073		77.7643	0.00630324
81.058	0.00332204		77.8093	0.00634585
81.1038	0.00332204		77.8543	0.00638845
81.1507	0.00333319		77.8993	0.00640975
81.1942	0.00334334		77.9421	0.00644221
81.24	0.00335449		77.9904	0.00648482
			78.0311	0.00652742
			78.0761	0.00657002
			78.1221	0.00660248
			78.165	0.00662378
			78.2111	0.00665523
			78.2539	0.00668769
			78.3011	0.00671913
			78.3429	0.00675159
			78.3879	0.0067942
			78.4339	0.00682666
			78.4757	0.0068368
			78.5229	0.00686926
			78.5657	0.0069007
			78.6096	0.00694432
			78.6536	0.00695446
			78.6986	0.00699707
			78.7457	0.00705083
			78.7886	0.00707213
			78.8357	0.00710459
			78.8775	0.00712589
			78.9204	0.00716849
			78.9664	0.0072111
			79.0104	0.00722124
			79.0575	0.0072324
			79.0982	0.0072537
			79.1454	0.0072963
			79.1882	0.00733891
			79.2311	0.00737137
			79.2771	0.00740383
			79.3211	0.00745657
			79.3682	0.00749918
			79.41	0.00754178
			79.4561	0.00759554
			79.5011	0.00761684
			79.5429	0.007628
			79.59	0.00768075
			79.6329	0.00771321
			79.6779	0.00773451
			79.7196	0.00775581
			79.7646	0.00780957
